# Supplementary material for: Dynamic stiffness enables stage-specific properties mediating functional endothelialization on vascular implants
Source: Sci Adv. 2026 Jul 29;12(31):eadw8744. doi: 10.1126/sciadv.adw8744 (PMC13418534; doi:10.1126/sciadv.adw8744)
Supplement: Supplementary file 2 — Data S1 [file sciadv.adw8744_data_s1.zip]

Archive with 1 entries (1 files):
- adw8744_data_s1.xlsx
