# Supplementary material for: Dynamic stiffness enables stage-specific properties mediating functional endothelialization on vascular implants
Source: Sci Adv. 2026 Jul 29;12(31):eadw8744. doi: 10.1126/sciadv.adw8744 (PMC13418534; doi:10.1126/sciadv.adw8744)
Supplement: Supplementary file 2 — Data S1 [file sciadv.adw8744_data_s1.zip › adw8744_data_s1.xlsx]

## Sheet: Fig. 2D
	Intensity (a.u.)
PLA	0	0	0
((HA-SS)/rhColIII)3	9.828	11.381	10.236
((HA-SS)/rhColIII)6	20.55	18.996	19.308
((HA-SS)/rhColIII)12	32.828	32.194	28.903
((HA-SS)/rhColIII)18	53.316	52.057	50.686
((HA-SS)/rhColIII)24	53.068	55.278	53.949

## Sheet: Fig. 2E
Wide scan XPS spectra						Local enlarged Wide scan XPS spectra
	PLA	PEI-PDA	((HA-SS)/rhColIII)12				PLA	PEI-PDA	((HA-SS)/rhColIII)12
Binding Energy (eV)	Intensity (CPS)					Binding Energy (eV)	Intensity (CPS)
1200	12080.1	11979.6	26893.8			180	994.95	1246.2	3587.85
1199	12110.2	12080.1	26552.1			179	1055.25	1276.35	3477.3
1198	11979.6	11507.2	27175.2			178	934.65	1175.85	3607.95
1197	12049.9	11979.6	27717.9			177	1015.05	1165.8	3849.15
1196	12200.7	12401.7	27758.1			176	1025.1	1195.95	3728.55
1195	12552.4	12110.2	28039.5			175	954.75	1095.45	3668.25
1194	12472	11869	27285.7			174	1155.75	1055.25	3175.8
1193	12321.3	12522.3	26813.4			173	1175.85	1145.7	3587.85
1192	12582.6	12592.6	28210.3			172	974.85	944.7	3507.45
1191	12291.1	12190.6	28220.4			171	994.95	1165.8	3376.8
1190	11959.5	12271	27878.7			170	1155.75	1055.25	3668.25
1189	12261	12120.3	27456.6			169	904.5	1125.6	3648.15
1188	12602.7	12472	27265.6			168	944.7	1276.35	3517.5
1187	12401.7	12914.2	27637.5			167	1045.2	1477.35	3607.95
1186	12341.4	12421.8	28119.9			166	1135.65	1537.65	4080.3
1185	12070	12170.5	27868.6			165	1105.5	1216.05	4703.4
1184	12070	12261	27647.5			164	1045.2	1276.35	4271.25
1183	12552.4	12291.1	27838.5			163	964.8	1045.2	4110.45
1182	12170.5	12180.6	27878.7			162	994.95	1015.05	3788.85
1181	12542.4	12291.1	27687.7			161	1005	1115.55	4482.3
1180	12451.9	12210.7	27456.6			160	1045.2	1065.3	4070.25
1179	12180.6	12924.3	27999.3			159	924.6	934.65	3658.2
1178	12411.7	12984.6	27597.3			158	894.45	884.4	3276.3
1177	12210.7	12542.4	27989.2			157	1015.05	964.8	3266.25
1176	12291.1	12853.9	28140			156	1165.8	1025.1	3185.85
1175	12472	12793.6	27888.7			155	1296.45	974.85	3286.35
1174	12421.8	13225.8	28250.5			154	1175.85	1065.3	3507.45
1173	12944.4	13024.8	27828.4			153	1356.75	1135.65	3567.75
1172	13205.7	13235.8	28250.5			152	1286.4	1105.5	3909.45
1171	12371.5	13065	28441.5			151	1507.5	1045.2	3989.85
1170	12743.4	12753.4	28170.1			150	1969.8	1085.4	4261.2
1169	12904.2	12622.8	28491.7			149	1768.8	1216.05	4552.65
1168	12602.7	13095.1	28853.5			148	1306.5	1185.9	3768.75
1167	12230.8	13326.3	28984.2			147	1085.4	884.4	3376.8
1166	12100.2	13185.6	29426.4			146	1125.6	974.85	3477.3
1165	13155.4	13225.8	28783.2			145	1045.2	1276.35	3075.3
1164	12713.2	12763.5	27969.1			144	1206	1065.3	3205.95
1163	12853.9	12512.2	28501.8			143	1175.85	874.35	3035.1
1162	12673	13044.9	29215.3			142	1055.25	1035.15	3326.55
1161	12602.7	13396.6	28582.2			141	1065.3	1045.2	3125.55
1160	13276	12673	28743			140	1075.35	1236.15	3085.35
1159	12753.4	13406.7	28944
1158	12743.4	13527.3	29557
1157	12482.1	14411.7	29969.1
1156	12522.3	13557.4	29265.6
1155	12833.8	13547.4	29084.7
1154	12954.4	13537.3	29989.2
1153	13316.2	13647.9	29124.9
1152	12240.9	13838.8	29356
1151	12733.3	13627.8	28984.2
1150	13065	13346.4	29567.1
1149	13054.9	13396.6	29868.6
1148	12582.6	13899.1	29325.9
1147	13547.4	13698.1	29717.8
1146	13205.7	13688.1	30893.7
1145	13346.4	13637.8	30270.6
1144	13537.3	13879	30230.4
1143	13386.6	13919.2	29898.7
1142	13245.9	14090.1	29476.6
1141	13185.6	14029.8	29908.8
1140	13105.2	13889.1	30451.5
1139	13416.7	13939.3	30441.4
1138	13698.1	14381.5	29687.7
1137	13728.3	14230.8	30250.5
1136	13044.9	14210.7	31054.5
1135	13075	14451.9	30662.5
1134	13065	14894.1	31044.4
1133	13054.9	14602.6	30773.1
1132	13356.4	14431.8	30340.9
1131	13627.8	14602.6	30602.2
1130	13607.7	14421.7	30602.2
1129	13306.2	14140.3	30421.3
1128	13647.9	14823.7	31094.7
1127	13406.7	14472	30632.4
1126	13266	14853.9	30853.5
1125	13446.9	14602.6	30662.5
1124	13758.4	15155.4	31275.6
1123	13195.6	14783.5	30521.8
1122	14411.7	14602.6	30632.4
1121	14180.5	14974.5	30863.5
1120	13627.8	15326.2	31185.1
1119	14190.6	14783.5	30582.1
1118	13798.6	14642.8	30712.8
1117	13929.3	15647.8	31396.2
1116	13848.9	15396.6	31235.4
1115	13899.1	14853.9	30933.9
1114	14019.7	15064.9	31195.2
1113	13889.1	14683	31004.2
1112	14331.3	14773.5	30803.2
1111	13989.6	15185.5	31818.3
1110	14281	15879	30883.6
1109	13778.5	15085	30893.7
1108	14049.9	15004.6	31155
1107	14180.5	14773.5	31124.8
1106	14492.1	15064.9	31195.2
1105	13808.7	14843.8	31627.3
1104	13838.8	15004.6	32230.3
1103	14200.6	15527.2	32793.1
1102	14733.3	14874	32220.3
1101	14451.9	15034.8	30823.3
1100	14693.1	14642.8	30753
1099	14341.3	14662.9	31225.3
1098	14421.7	14793.6	30984.1
1097	14502.1	15165.4	31084.6
1096	14683	14723.2	31406.2
1095	14200.6	14190.6	30964
1094	14341.3	14100.1	30793.2
1093	14482	14180.5	30652.5
1092	14461.9	13838.8	31918.8
1091	14662.9	13758.4	31175.1
1090	14713.2	13396.6	31064.5
1089	14371.5	13899.1	31788.1
1088	15044.8	14029.8	31185.1
1087	14753.4	13245.9	30300.7
1086	15185.5	13487.1	30903.7
1085	15004.6	13617.7	30602.2
1084	14502.1	14220.7	31205.2
1083	14180.5	13818.7	30652.5
1082	14743.3	14301.1	30984.1
1081	14683	14421.7	30210.3
1080	14431.8	14371.5	29205.3
1079	15044.8	13698.1	28642.5
1078	15265.9	14150.4	28552
1077	15135.3	13828.8	27104.8
1076	14843.8	13889.1	26903.8
1075	15185.5	13678	26743
1074	15095.1	14090.1	26863.6
1073	14753.4	14130.3	27526.9
1072	14451.9	14602.6	29677.6
1071	15477	14472	35235.3
1070	15175.5	14683	43164.7
1069	14944.3	14974.5	48621.9
1068	15818.7	14884	47224.9
1067	15436.8	14984.5	36712.6
1066	14874	14029.8	29838.4
1065	14683	14200.6	27617.4
1064	14843.8	14240.8	26743
1063	14843.8	14160.4	26743
1062	14884	14220.7	27315.9
1061	15617.7	14713.2	26471.7
1060	15336.3	14552.4	26532
1059	14894.1	14904.1	26280.7
1058	15497.1	15165.4	26351.1
1057	15768.4	15185.5	27386.2
1056	15667.9	15366.4	26964.1
1055	15698.1	14863.9	26130
1054	16090	14331.3	26632.5
1053	15678	15276	26883.7
1052	15406.6	15637.8	26984.2
1051	15919.2	15537.3	26833.5
1050	15567.4	15316.2	26491.8
1049	15276	15155.4	28190.2
1048	15879	15728.2	27999.3
1047	15939.3	15356.4	27758.1
1046	16642.8	15436.8	27064.6
1045	16200.6	15336.3	27707.8
1044	15899.1	14813.7	27516.9
1043	16421.7	15778.5	27446.5
1042	16210.6	15477	26964.1
1041	16411.6	15728.2	27255.6
1040	16080	15798.6	27818.4
1039	15436.8	16401.6	27808.3
1038	16542.3	15999.6	27396.3
1037	15989.5	15346.3	27346
1036	15999.6	14974.5	26803.3
1035	15939.3	15416.7	27506.8
1034	16150.3	15708.1	27446.5
1033	16693	15507.1	28381.2
1032	16220.7	15909.1	28049.5
1031	16683	15899.1	27486.7
1030	16160.4	15949.3	27346
1029	16019.7	15667.9	27587.2
1028	16170.4	15788.5	28119.9
1027	15708.1	15376.5	27738
1026	15577.5	15899.1	27376.2
1025	16813.6	16522.2	28300.8
1024	16803.6	16170.4	28351
1023	16843.8	15949.3	28612.3
1022	17195.5	16371.4	28923.9
1021	17758.3	16471.9	28732.9
1020	16733.2	16512.1	28994.2
1019	16723.2	16572.4	29295.7
1018	15929.2	16451.8	28763.1
1017	16622.7	16421.7	28903.8
1016	16924.2	16180.5	29446.5
1015	16592.5	16622.7	29124.9
1014	16361.4	16441.8	29577.1
1013	17306.1	16371.4	28602.3
1012	17487	16853.8	28391.2
1011	16823.7	17014.6	29356
1010	17125.2	16632.7	29949
1009	17014.6	16884	29516.8
1008	17125.2	16371.4	29356
1007	17105.1	16431.7	29195.2
1006	16944.3	16542.3	28270.6
1005	16723.2	16833.7	28190.2
1004	17185.5	16974.4	28833.4
1003	17296	17607.6	29949
1002	17627.7	18049.8	30180.1
1001	17878.9	17667.9	30742.9
1000	18351.3	17929.2	31335.9
999	19105	18843.7	31416.3
998	18321.1	18984.4	31416.3
997	18602.5	18321.1	30742.9
996	18572.4	18341.2	32029.3
995	17507.1	17828.7	31295.7
994	18270.9	17878.9	30672.6
993	17818.6	17275.9	30753
992	17778.4	17798.5	29918.8
991	17517.1	18150.3	29486.7
990	16873.9	17728.2	29225.4
989	17145.3	17135.2	29486.7
988	16240.8	16220.7	29185.2
987	16894	16069.9	28813.3
986	16632.7	17085	30180.1
985	16492	16612.6	29727.9
984	16039.8	16904.1	28964.1
983	16270.9	16471.9	29396.2
982	16994.5	16924.2	28180.2
981	17688	17014.6	28582.2
980	18150.3	17728.2	29727.9
979	19245.7	18823.6	30954
978	19798.5	18883.9	31426.3
977	20572.3	20009.5	31496.7
976	21175.3	20713	32059.5
975	20059.8	20491.9	33768
974	19969.3	20964.3	33697.6
973	19376.4	20421.6	33567
972	18240.7	20089.9	31959
971	17426.7	18894	31034.4
970	17125.2	18471.9	30682.6
969	16642.8	17718.1	30320.8
968	15939.3	16954.3	29637.4
967	14924.2	15527.2	28471.6
966	13768.5	14874	27275.7
965	13115.2	14271	27225.4
964	13426.8	13316.2	25808.4
963	12693.1	12683.1	24632.5
962	12311.2	11979.6	24652.6
961	12100.2	11366.5	24622.5
960	12029.8	12019.8	24431.5
959	11929.3	11446.9	24140.1
958	12763.5	11446.9	24662.7
957	12029.8	11517.3	23748.1
956	12049.9	11105.2	24310.9
955	12200.7	11115.3	23898.9
954	12009.7	11266	23898.9
953	12250.9	11396.7	24924
952	12060	11055	24481.8
951	12090.1	11507.2	24401.4
950	12361.5	11688.1	24562.2
949	12733.3	11527.3	23667.7
948	11748.4	12029.8	24411.4
947	12291.1	11587.6	24853.6
946	12642.9	11909.2	24160.2
945	12371.5	11758.5	23818.5
944	11276.1	11859	24280.8
943	11567.5	11577.6	24381.3
942	12341.4	11788.6	24652.6
941	12522.3	11205.7	24511.9
940	12200.7	11537.4	24642.6
939	12783.6	11507.2	25195.3
938	12060	11848.9	25527
937	12039.9	12180.6	25175.2
936	12100.2	11698.2	24753.1
935	12220.8	11748.4	24220.5
934	12522.3	11658	24471.7
933	12150.4	12371.5	24712.9
932	12130.3	12532.3	25275.7
931	12642.9	12100.2	24873.7
930	11929.3	12190.6	25326
929	12341.4	11406.7	25285.8
928	12542.4	11416.8	25506.9
927	13085.1	12049.9	24924
926	12743.4	11637.9	24592.3
925	13286.1	11929.3	25376.2
924	12371.5	12130.3	25547.1
923	12281.1	12039.9	25094.8
922	12743.4	11637.9	25165.2
921	12381.6	12431.8	25748.1
920	12049.9	12291.1	24702.9
919	12351.4	12039.9	24672.7
918	12813.7	12773.5	25687.8
917	12713.2	12160.5	25788.3
916	12200.7	12240.9	25084.8
915	12622.8	12421.8	25577.2
914	12532.3	12482.1	25185.3
913	12703.2	12070	25929
912	12743.4	12582.6	25627.5
911	12703.2	12049.9	25034.5
910	12703.2	12301.2	26411.4
909	12944.4	12080.1	25798.3
908	12843.9	12401.7	25135
907	13065	12964.5	25657.6
906	12321.3	12311.2	26270.7
905	12723.3	12321.3	26622.4
904	13075	12351.4	25748.1
903	12723.3	12733.3	26572.2
902	12572.5	12813.7	26823.4
901	13024.8	12944.4	26632.5
900	12914.2	12572.5	26310.9
899	12944.4	12793.6	26310.9
898	12562.5	12683.1	26582.2
897	12864	12743.4	26532
896	13155.4	12853.9	26491.8
895	12914.2	12542.4	26542
894	12864	12411.7	26642.5
893	12683.1	12230.8	26491.8
892	12713.2	12361.5	26411.4
891	12220.8	12602.7	26471.7
890	12864	12421.8	26733
889	13175.5	13105.2	25848.6
888	12813.7	12753.4	26471.7
887	13085.1	12743.4	26552.1
886	13487.1	12733.3	26642.5
885	12803.7	12411.7	26200.3
884	13416.7	12381.6	26743
883	13467	12914.2	26632.5
882	13105.2	12663	27024.4
881	13145.4	12371.5	26542
880	13718.2	12472	26793.3
879	12843.9	12652.9	26753.1
878	13125.3	12763.5	26833.5
877	12984.6	12622.8	25868.7
876	13436.8	12331.3	26471.7
875	13396.6	12703.2	26692.8
874	13105.2	12743.4	26320.9
873	13597.6	13416.7	26954.1
872	13054.9	13245.9	27346
871	13467	13356.4	28682.7
870	13899.1	13044.9	26773.2
869	13647.9	12532.3	26753.1
868	13688.1	12763.5	27647.5
867	13386.6	12773.5	27356.1
866	13657.9	13004.7	27607.3
865	13587.6	12944.4	27235.5
864	13647.9	12803.7	27878.7
863	14160.4	13145.4	27738
862	13034.8	13527.3	27898.8
861	13547.4	13235.8	27054.6
860	13426.8	13205.7	27416.4
859	13507.2	13597.6	27607.3
858	13708.2	13487.1	28451.5
857	14160.4	13356.4	27657.6
856	13959.4	13587.6	28170.1
855	13386.6	13336.3	27939
854	14070	12974.5	27848.5
853	13678	13537.3	28421.4
852	13838.8	13637.8	27627.4
851	13647.9	13446.9	28230.4
850	13788.6	13436.8	28160.1
849	13969.5	13266	28793.2
848	14019.7	12924.3	28300.8
847	13678	12944.4	27868.6
846	13396.6	12864	28823.4
845	13346.4	12813.7	29054.5
844	13607.7	12974.5	28642.5
843	13778.5	13065	28290.7
842	13818.7	13798.6	27959.1
841	14080	13617.7	28009.3
840	13929.3	13808.7	28069.6
839	14090.1	14160.4	27295.8
838	13145.4	13577.5	28642.5
837	14632.8	13527.3	28672.6
836	14391.6	13276	28652.5
835	13828.8	13708.2	29024.4
834	13788.6	13798.6	28702.8
833	14059.9	13446.9	28823.4
832	14582.5	13798.6	29637.4
831	13798.6	13416.7	28843.5
830	13919.2	13718.2	27768.1
829	13969.5	13678	28411.3
828	14150.4	14130.3	29054.5
827	14451.9	13919.2	28542
826	14230.8	13647.9	28984.2
825	14391.6	14070	28220.4
824	14100.1	13758.4	28531.9
823	14100.1	13245.9	29627.4
822	14070	13446.9	29627.4
821	14502.1	13989.6	30099.7
820	13989.6	14230.8	29496.7
819	14401.6	13879	30049.5
818	14100.1	13778.5	30250.5
817	14240.8	13657.9	29245.5
816	13999.6	14059.9	29145
815	14472	14281	30210.3
814	14110.2	13909.2	29567.1
813	14059.9	14029.8	28933.9
812	14693.1	14662.9	29285.7
811	14230.8	14210.7	29356
810	14291.1	13637.8	28984.2
809	14090.1	14472	29325.9
808	14361.4	14311.2	29335.9
807	14110.2	15105.1	28974.1
806	14140.3	14472	29828.4
805	14502.1	14150.4	30220.3
804	14110.2	14190.6	28431.4
803	13989.6	14482	30009.3
802	14582.5	13788.6	29878.6
801	14924.2	13617.7	30280.6
800	14341.3	13416.7	30129.9
799	14914.2	14843.8	30361
798	14753.4	14552.4	29979.1
797	14642.8	14210.7	30813.3
796	15276	14421.7	30974.1
795	14914.2	14753.4	30190.2
794	14693.1	14351.4	30913.8
793	14311.2	14562.4	31265.5
792	14743.3	13798.6	30793.2
791	14843.8	14009.7	31034.4
790	15255.9	14170.5	31707.7
789	14833.8	14150.4	31908.7
788	14271	14743.3	30340.9
787	13788.6	14602.6	29949
786	14632.8	14431.8	30340.9
785	14512.2	14592.6	29858.5
784	14572.5	14994.6	30260.5
783	15265.9	14532.3	30511.8
782	15155.4	14723.2	30823.3
781	14874	15155.4	30330.9
780	15054.9	14612.7	31044.4
779	15075	14813.7	31335.9
778	15567.4	15497.1	31918.8
777	15155.4	15276	31456.5
776	15115.2	15406.6	31617.3
775	15004.6	14874	31345.9
774	15155.4	14683	31245.4
773	14894.1	14863.9	30943.9
772	15095.1	14944.3	30572.1
771	15115.2	15306.1	30873.6
770	15436.8	14652.9	31305.7
769	14974.5	14421.7	32039.4
768	14753.4	14472	31737.9
767	15225.7	15205.6	32039.4
766	15175.5	14753.4	32421.3
765	14250.9	14713.2	31295.7
764	14733.3	15235.8	31285.6
763	15286	14602.6	31999.2
762	15738.3	15105.1	31275.6
761	15788.5	14874	31516.8
760	15115.2	15125.2	31376.1
759	15265.9	15245.8	31979.1
758	15336.3	15758.4	31999.2
757	15507.1	15276	31868.5
756	14944.3	15105.1	32059.5
755	15185.5	15316.2	31878.6
754	14703.1	15386.5	31496.7
753	15316.2	15456.9	32451.4
752	15366.4	15396.6	31758
751	15346.3	15708.1	32451.4
750	14994.6	15376.5	32712.7
749	15326.2	15296.1	32401.2
748	15507.1	15245.8	31798.2
747	14974.5	15125.2	31788.1
746	15396.6	15487	32752.9
745	15879	15366.4	32350.9
744	15416.7	14763.4	32572
743	15728.2	15235.8	33345.9
742	15497.1	14984.5	32823.3
741	15466.9	15306.1	33054.4
740	15517.2	15497.1	33376
739	15336.3	15828.7	33737.8
738	14914.2	15758.4	32964
737	15939.3	16230.7	32984.1
736	15306.1	15748.3	33255.4
735	15125.2	15316.2	33546.9
734	15627.7	15637.8	33154.9
733	15828.7	15477	33406.2
732	15436.8	15617.7	33205.2
731	15336.3	15889	33778
730	15396.6	15999.6	33737.8
729	14552.4	15667.9	33265.5
728	15326.2	15577.5	33657.4
727	15497.1	15788.5	33898.6
726	15838.8	15627.7	34190.1
725	15929.2	15939.3	33828.3
724	15848.8	15959.4	34471.5
723	15617.7	15868.9	33657.4
722	15899.1	15939.3	33235.3
721	15728.2	15748.3	33426.3
720	15286	15698.1	34441.3
719	16059.9	16059.9	33969
718	16019.7	16180.5	33406.2
717	16482	16250.8	34280.5
716	16361.4	16039.8	35034.3
715	16853.8	16512.1	34501.6
714	16934.2	16492	34431.3
713	15487	15848.8	34984
712	16632.7	16049.8	34089.6
711	16602.6	16652.8	34963.9
710	16230.7	16552.3	34360.9
709	16250.8	16260.9	34310.7
708	15959.4	16341.3	35205.1
707	15989.5	16371.4	34371
706	15567.4	16351.3	35436.3
705	16180.5	16884	34963.9
704	16200.6	17135.2	34180
703	16090	16200.6	34330.8
702	15688	16733.2	34702.6
701	16240.8	15808.6	35386
700	15667.9	16080	34401.1
699	16461.9	16411.6	34762.9
698	16180.5	16612.6	34702.6
697	15698.1	17155.3	35094.6
696	16069.9	16562.4	34340.8
695	15818.7	16803.6	35295.6
694	16351.3	16964.4	35566.9
693	16401.6	16763.4	35968.9
692	15868.9	16853.8	36210.1
691	15848.8	16502.1	35225.2
690	15999.6	16954.3	34793.1
689	16361.4	16683	35526.7
688	16492	17466.9	35024.2
687	16210.6	16582.5	35838.3
686	16632.7	16592.5	35345.8
685	16974.4	16482	36461.4
684	16763.4	16632.7	34813.2
683	16863.9	17245.8	35164.9
682	16140.3	16994.5	35345.8
681	16100.1	17316.1	35697.6
680	15597.6	17647.8	36441.3
679	16713.1	17306.1	35305.6
678	16200.6	17145.3	35536.8
677	16662.9	17235.7	35215.2
676	16622.7	17326.2	35767.9
675	16220.7	17044.8	36069.4
674	17044.8	16954.3	36431.2
673	16863.9	17064.9	36330.7
672	16914.1	17225.7	36521.7
671	16592.5	16994.5	37074.4
670	16662.9	17296	36431.2
669	16331.2	18059.8	36059.4
668	16582.5	17296	37164.9
667	17024.7	17657.8	38089.5
666	16411.6	17105.1	37024.2
665	16873.9	17366.4	36551.8
664	17004.6	18079.9	36310.6
663	17456.8	17316.1	36391
662	16572.4	16863.9	37235.2
661	16542.3	17356.3	37054.3
660	16522.2	17426.7	36943.8
659	16270.9	17386.5	36923.7
658	17155.3	17778.4	36391
657	16944.3	17306.1	36843.3
656	17416.6	17899	36421.2
655	16843.8	17627.7	37456.3
654	16281	17597.5	37516.6
653	16622.7	17617.6	37034.2
652	17517.1	17929.2	38340.7
651	17647.8	18110.1	37345.8
650	17054.8	17959.3	36863.4
649	17255.8	18039.7	37355.8
648	16602.6	18079.9	38149.8
647	17306.1	17808.6	37466.4
646	17215.6	17818.6	36481.5
645	16512.1	18090	38622.1
644	16683	18592.5	38813.1
643	17567.4	18110.1	38029.2
642	17296	18250.8	38250.3
641	17426.7	17286	37958.8
640	17356.3	17436.7	37878.4
639	17446.8	18451.8	38270.4
638	17557.3	18120.1	38561.8
637	17316.1	18130.2	38692.5
636	17738.2	17979.4	38602
635	17366.4	18532.2	38732.7
634	17426.7	18029.7	39767.8
633	16743.3	17868.9	38662.3
632	17205.6	18391.5	37858.3
631	18150.3	17929.2	37808.1
630	17155.3	18431.7	37858.3
629	17306.1	18793.5	38712.6
628	17637.7	19205.5	39184.9
627	17637.7	19115.1	39436.2
626	17145.3	18552.3	39325.6
625	17396.5	18642.7	39044.2
624	17014.6	18753.3	39406
623	17788.5	18823.6	39275.4
622	17878.9	18602.5	39014.1
621	17175.4	18863.8	38561.8
620	17748.3	18954.3	39094.5
619	18049.8	19275.9	39697.5
618	18301	19235.7	38581.9
617	17939.2	19285.9	38933.7
616	18381.4	19517.1	39355.8
615	18210.6	19145.2	40039.2
614	17949.3	20150.2	39938.7
613	17798.5	19155.3	40541.7
612	18180.4	19024.6	39124.6
611	17768.4	18703	39416.1
610	16994.5	18642.7	39385.9
609	17677.9	18632.7	38983.9
608	18532.2	18763.3	39757.8
607	18100	19607.5	40159.8
606	17828.7	19788.4	40380.9
605	18150.3	19858.8	40943.7
604	17748.3	18381.4	39999
603	17587.5	19647.7	39265.3
602	17537.2	19507	40401
601	18421.6	19296	40330.6
600	18190.5	18783.4	41104.5
599	18461.8	18652.8	40079.4
598	17838.7	18461.8	41285.4
597	17698	18863.8	40411
596	18120.1	18753.3	40280.4
595	17959.3	18873.9	40813
594	18130.2	19225.6	40260.3
593	18090	19677.9	40109.5
592	18260.8	19657.8	40039.2
591	18572.4	20069.8	41516.5
590	18823.6	19677.9	41004
589	18361.3	19084.9	40873.3
588	18069.9	20270.8	39607
587	17848.8	19255.8	40792.9
586	18371.4	20100	40863.3
585	18662.8	19718.1	41355.7
584	18783.4	19436.7	42039.1
583	18783.4	20130.1	42179.8
582	18522.1	20089.9	42029.1
581	18200.5	19788.4	42340.6
580	18130.2	19718.1	42169.8
579	18883.9	20029.6	42722.5
578	18934.2	20240.7	41797.9
577	19557.3	20240.7	41717.5
576	18924.1	20542.2	42059.2
575	18110.1	19959.3	41908.5
574	18321.1	20572.3	41848.2
573	18572.4	20421.6	42662.2
572	18431.7	19959.3	42210
571	18512.1	19597.5	40943.7
570	18843.7	19999.5	40762.8
569	19205.5	20351.2	41184.9
568	18642.7	20532.1	41707.5
567	18622.6	19778.4	41797.9
566	18411.6	19647.7	42742.6
565	17929.2	19919.1	42772.8
564	18542.2	19788.4	43355.7
563	18904	19718.1	42983.8
562	18331.2	20502	44109.4
561	18471.9	20773.3	43958.7
560	18381.4	20974.3	43647.1
559	18934.2	21175.3	42340.6
558	19235.7	21326.1	42370.8
557	19145.2	21054.7	42139.6
556	19406.5	21858.7	43335.6
555	19687.9	21909	43988.8
554	19778.4	21909	44230
553	19225.6	21708	44270.2
552	19627.6	20974.3	43627
551	19637.7	21738.1	44209.9
550	19537.2	21145.2	43677.3
549	18682.9	21215.5	42612
548	18311.1	20180.4	42792.9
547	18713.1	20210.5	41978.8
546	17677.9	19235.7	41647.2
545	16863.9	18703	39918.6
544	16311.1	18502	40521.6
543	16703.1	17557.3	40149.7
542	15567.4	17607.6	39305.5
541	15286	17085	38099.5
540	15195.6	16723.2	35757.9
539	15678	16773.4	36582
538	15517.2	16572.4	36893.5
537	14512.2	17185.5	35456.4
536	14210.7	17587.5	36491.5
535	14964.4	18160.3	37788
534	18100	20431.6	39576.9
533	25858.6	26039.5	41968.8
532	38059.3	36642.3	43024
531	47677.2	46712.4	49044
530	45084.3	51003.7	63918
529	33647.4	46732.5	81817
528	21708	33577	82249.2
527	15064.9	21888.9	60390.4
526	13165.5	15135.3	39576.9
525	12823.8	13858.9	32310.7
524	12371.5	13517.2	31818.3
523	12110.2	13276	32310.7
522	12110.2	13778.5	32582.1
521	12853.9	13858.9	33597.1
520	12160.5	13788.6	31627.3
519	12039.9	13617.7	31335.9
518	11939.4	13798.6	31074.6
517	12060	13376.5	30009.3
516	12130.3	13075	30833.4
515	12130.3	13175.5	30521.8
514	12451.9	13366.5	29949
513	12371.5	13446.9	30160
512	12271	12974.5	30170.1
511	12371.5	13668	30049.5
510	12311.2	13266	30742.9
509	12944.4	13336.3	29145
508	12331.3	13848.9	29014.3
507	12864	13617.7	28240.5
506	12482.1	13527.3	27165.1
505	12261	14301.1	26592.3
504	12291.1	13336.3	26893.8
503	12049.9	13145.4	26371.2
502	12884.1	13456.9	25888.8
501	13024.8	13828.8	25637.5
500	12733.3	14150.4	26773.2
499	12421.8	13637.8	29104.8
498	12150.4	13276	29979.1
497	12039.9	14039.8	31577.1
496	12391.6	14411.7	36823.2
495	12853.9	14542.3	45938.5
494	12833.8	14642.8	52400.7
493	13346.4	14472	43476.3
492	12944.4	14632.8	30773.1
491	12572.5	13678	24150.1
490	12733.3	13436.8	21919
489	12612.7	13788.6	20552.2
488	12462	13366.5	19959.3
487	12773.5	14542.3	20321.1
486	13215.7	14210.7	20029.6
485	13316.2	14924.2	19878.9
484	12713.2	14250.9	20029.6
483	12884.1	14291.1	20361.3
482	12341.4	13879	19788.4
481	12924.3	13577.5	18743.2
480	12381.6	14150.4	19426.6
479	12512.2	14160.4	19627.6
478	12532.3	14281	19296
477	12693.1	14361.4	19175.4
476	12753.4	14160.4	19617.6
475	13115.2	14100.1	20029.6
474	13034.8	14713.2	20029.6
473	13215.7	14492.1	18994.5
472	12853.9	14391.6	19265.8
471	13125.3	14713.2	19738.2
470	12572.5	14823.7	19718.1
469	13165.5	14371.5	19888.9
468	12823.8	14431.8	19718.1
467	13095.1	14301.1	19989.4
466	12994.6	14210.7	20461.8
465	13376.5	14773.5	20120.1
464	13567.5	15064.9	20270.8
463	13205.7	14924.2	19758.3
462	12843.9	14582.5	19888.9
461	13115.2	14582.5	20019.6
460	12843.9	14160.4	19577.4
459	13225.8	14904.1	19396.5
458	12793.6	15175.5	20059.8
457	13075	15386.5	19959.3
456	13376.5	15075	20210.5
455	12904.2	14894.1	19698
454	12813.7	15265.9	19949.2
453	13065	15004.6	19989.4
452	13165.5	15175.5	20632.6
451	13105.2	14713.2	20552.2
450	13195.6	14894.1	20220.6
449	12944.4	14662.9	19587.4
448	13507.2	15356.4	19888.9
447	12843.9	15768.4	20793.4
446	13376.5	15728.2	20954.2
445	13487.1	16713.1	20170.3
444	13145.4	15034.8	20401.5
443	13205.7	14863.9	20140.2
442	13366.5	15376.5	19858.8
441	13838.8	14894.1	19738.2
440	13366.5	14703.1	20632.6
439	13467	15466.9	20079.9
438	14331.3	15416.7	20703
437	13356.4	15466.9	21808.5
436	13085.1	15768.4	21044.7
435	13637.8	16069.9	20200.5
434	13587.6	15778.5	20692.9
433	14170.5	15477	20542.2
432	13497.1	15758.4	20743.2
431	13657.9	15436.8	19969.3
430	13286.1	15939.3	20471.8
429	13788.6	16110.1	20471.8
428	13858.9	16110.1	20280.9
427	13818.7	16662.9	20421.6
426	13808.7	16080	20853.7
425	13939.3	16592.5	21004.5
424	13889.1	16763.4	21145.2
423	13396.6	17044.8	20733.1
422	13376.5	16944.3	20411.5
421	13366.5	16843.8	21225.6
420	13718.2	16009.6	21054.7
419	13306.2	16522.2	20803.5
418	13668	16351.3	20602.5
417	13557.4	16502.1	20622.6
416	13889.1	16391.5	20512
415	14059.9	15587.5	20210.5
414	14029.8	15788.5	20562.3
413	13657.9	16210.6	20301
412	13587.6	15808.6	20502
411	13919.2	16512.1	19587.4
410	14311.2	16291	19416.6
409	14482	15838.8	19708
408	13909.2	15336.3	19034.7
407	14391.6	16029.7	19748.2
406	14472	16180.5	19336.2
405	14602.6	16944.3	19366.3
404	14009.7	16743.3	19577.4
403	13718.2	17115.1	19456.8
402	14070	17688	18582.4
401	14451.9	18783.4	18944.2
400	14341.3	21024.6	21285.9
399	14421.7	24582.3	23677.8
398	14230.8	27577.2	29597.2
397	14783.5	26049.6	36672.4
396	14341.3	21818.5	34823.2
395	13929.3	17838.7	25838.5
394	14602.6	15466.9	20512
393	14250.9	14964.4	18391.5
392	13869	14853.9	18110.1
391	14150.4	14632.8	18773.4
390	14431.8	14753.4	19024.6
389	14994.6	14753.4	18763.3
388	14421.7	15396.6	18180.4
387	14421.7	14853.9	18160.3
386	13899.1	15587.5	18200.5
385	14542.3	15507.1	18713.1
384	14059.9	14693.1	18069.9
383	14080	14924.2	18079.9
382	14421.7	14783.5	18381.4
381	14612.7	15225.7	18120.1
380	13949.4	14874	18994.5
379	14291.1	14662.9	18863.8
378	14562.4	14451.9	18170.4
377	14401.6	14381.5	18461.8
376	14170.5	15768.4	19004.5
375	15155.4	16019.7	19517.1
374	15235.8	15858.9	19828.6
373	14843.8	15286	19185.4
372	14391.6	16009.6	18733.2
371	15276	15818.7	19044.7
370	14823.7	15607.6	18853.8
369	14612.7	15627.7	19135.2
368	15004.6	16100.1	19567.3
367	15034.8	15406.6	19567.3
366	15105.1	15356.4	19748.2
365	15105.1	15617.7	19386.4
364	14813.7	15708.1	19396.5
363	15044.8	15818.7	19517.1
362	15376.5	16341.3	19436.7
361	15054.9	15879	19537.2
360	14763.4	15979.5	19718.1
359	14743.3	15265.9	20059.8
358	15346.3	16170.4	19436.7
357	15487	16110.1	18461.8
356	15155.4	16090	19698
355	14924.2	15778.5	19929.1
354	15276	15627.7	20120.1
353	16110.1	15879	20110
352	15808.6	15768.4	20150.2
351	15647.8	16130.2	20009.5
350	15446.8	16260.9	19667.8
349	15738.3	16672.9	20562.3
348	15678	15889	20481.9
347	15678	15778.5	20994.4
346	16411.6	15838.8	21094.9
345	16652.8	16130.2	21657.7
344	15768.4	16110.1	21758.2
343	15708.1	15637.8	21788.4
342	15477	16612.6	20441.7
341	15949.3	16230.7	20451.7
340	16069.9	15919.2	19728.1
339	15868.9	16140.3	20431.6
338	16140.3	16301.1	19919.1
337	16361.4	15748.3	19527.1
336	15929.2	16632.7	20481.9
335	15939.3	15828.7	20421.6
334	15838.8	16230.7	20260.8
333	15426.7	16361.4	21125.1
332	15416.7	16582.5	20813.5
331	15788.5	16753.3	20692.9
330	15939.3	16542.3	20321.1
329	15728.2	15657.9	20562.3
328	16391.5	15929.2	20994.4
327	15858.9	16090	21195.4
326	15969.4	16431.7	21486.9
325	16130.2	16120.2	21094.9
324	15919.2	15969.4	20682.9
323	15788.5	15788.5	20471.8
322	16100.1	16703.1	20170.3
321	15818.7	16502.1	20331.1
320	16069.9	15688	20803.5
319	16090	16130.2	20512
318	15969.4	16291	21486.9
317	15637.8	16100.1	21346.2
316	15637.8	16019.7	21326.1
315	15909.1	16492	21456.7
314	16210.6	16039.8	21225.6
313	16341.3	16743.3	21336.1
312	16934.2	16471.9	22160.2
311	17316.1	17105.1	21768.3
310	16994.5	17718.1	21788.4
309	17426.7	17708.1	22873.8
308	17406.6	17698	22592.4
307	17808.6	17758.3	22994.4
306	17336.2	16492	22512
305	16843.8	16683	22743.1
304	16552.3	16532.2	22532.1
303	16080	15356.4	21888.9
302	15939.3	14994.6	21245.7
301	15587.5	14321.2	21677.8
300	13858.9	13657.9	20632.6
299	12733.3	12773.5	19999.5
298	12261	11859	19205.5
297	11215.8	10562.5	18652.8
296	9959.55	10381.6	17889
295	10130.4	9607.8	17547.3
294	9447	8753.55	16471.9
293	8673.15	8391.75	16019.7
292	7969.65	7969.65	16743.3
291	8241	8311.35	15607.6
290	10019.8	9406.8	15507.1
289	11718.3	10974.6	16381.5
288	13818.7	13527.3	15607.6
287	14120.2	16492	18019.6
286	14009.7	23366.2	24642.6
285	20934.1	36029.2	34773
284	40561.8	51244.9	45214.9
283	60460.8	61315	58239.7
282	69958	54782.5	66370.2
281	52280.1	36190	48782.7
280	20682.9	13899.1	24532
279	5085.3	4180.8	12984.6
278	2422.05	2241.15	11245.9
277	1567.8	1859.25	10733.4
276	1427.1	1447.2	10431.9
275	1286.4	1326.6	9828.9
274	1145.7	1195.95	9919.35
273	934.65	1105.5	10009.8
272	1015.05	1135.65	9979.65
271	1035.15	1125.6	10170.6
270	914.55	1025.1	11115.3
269	914.55	1145.7	13145.4
268	1025.1	1216.05	15547.3
267	854.25	1135.65	17255.8
266	884.4	1065.3	17296
265	904.5	1115.55	14833.8
264	964.8	1266.3	11637.9
263	864.3	1085.4	9959.55
262	733.65	1055.25	9577.65
261	904.5	1035.15	9175.65
260	924.6	1035.15	9648
259	914.55	964.8	9457.05
258	804	1005	9175.65
257	854.25	1095.45	8703.3
256	834.15	1155.75	8944.5
255	854.25	1085.4	8874.15
254	834.15	1125.6	8793.75
253	1075.35	1045.2	8954.55
252	1065.3	1125.6	8964.6
251	854.25	1266.3	9034.95
250	924.6	1025.1	8954.55
249	904.5	1336.65	8562.6
248	874.35	1236.15	8783.7
247	984.9	994.95	8823.9
246	1065.3	1035.15	8552.55
245	934.65	1155.75	8391.75
244	874.35	1015.05	9045
243	944.7	994.95	9004.8
242	1015.05	1155.75	8683.2
241	894.45	1085.4	9718.35
240	864.3	954.75	9045
239	874.35	1085.4	8562.6
238	854.25	1065.3	8552.55
237	924.6	1115.55	8743.5
236	1055.25	1015.05	8723.4
235	1055.25	1206	8673.15
234	1015.05	1105.5	8612.85
233	1075.35	1125.6	8552.55
232	944.7	1145.7	8311.35
231	1085.4	1346.7	8431.95
230	1085.4	1185.9	8823.9
229	1075.35	1246.2	8683.2
228	1175.85	1276.35	8773.65
227	954.75	1336.65	9165.6
226	974.85	1165.8	8994.75
225	924.6	1085.4	8663.1
224	934.65	1185.9	8793.75
223	864.3	1266.3	8693.25
222	844.2	1135.65	8291.25
221	894.45	1185.9	8391.75
220	854.25	1216.05	8301.3
219	944.7	1125.6	8753.55
218	1015.05	1035.15	8924.4
217	884.4	1125.6	9075.15
216	874.35	974.85	9316.35
215	974.85	1015.05	9115.35
214	894.45	1105.5	9517.35
213	964.8	1145.7	9105.3
212	854.25	1185.9	8180.7
211	783.9	1075.35	7889.25
210	884.4	1175.85	7145.55
209	1035.15	1075.35	6693.3
208	974.85	1165.8	6291.3
207	934.65	1105.5	5718.45
206	934.65	1115.55	5427
205	994.95	964.8	5065.2
204	924.6	1035.15	4884.3
203	783.9	1025.1	4733.55
202	824.1	1125.6	4170.75
201	894.45	1195.95	4783.8
200	1005	1115.55	5768.7
199	1045.2	1206	8100.3
198	1065.3	1407	13396.6
197	994.95	1437.15	19336.2
196	864.3	1718.55	21316
195	904.5	1537.65	17708.1
194	924.6	1608	10552.5
193	894.45	1366.8	5859.15
192	954.75	1075.35	4291.35
191	934.65	1195.95	4160.7
190	1035.15	964.8	4200.9
189	984.9	1035.15	4160.7
188	954.75	1125.6	4562.7
187	954.75	1085.4	4813.95
186	773.85	1135.65	4472.25
185	1095.45	1085.4	4261.2
184	1025.1	1135.65	4009.95
183	1055.25	1025.1	3999.9
182	1155.75	1226.1	3708.45
181	994.95	1145.7	3678.3
180	994.95	1246.2	3587.85
179	1055.25	1276.35	3477.3
178	934.65	1175.85	3607.95
177	1015.05	1165.8	3849.15
176	1025.1	1195.95	3728.55
175	954.75	1095.45	3668.25
174	1155.75	1055.25	3175.8
173	1175.85	1145.7	3587.85
172	974.85	944.7	3507.45
171	994.95	1165.8	3376.8
170	1155.75	1055.25	3668.25
169	904.5	1125.6	3648.15
168	944.7	1276.35	3517.5
167	1045.2	1477.35	3607.95
166	1135.65	1537.65	4080.3
165	1105.5	1216.05	4703.4
164	1045.2	1276.35	4271.25
163	964.8	1045.2	4110.45
162	994.95	1015.05	3788.85
161	1005	1115.55	4482.3
160	1045.2	1065.3	4070.25
159	924.6	934.65	3658.2
158	894.45	884.4	3276.3
157	1015.05	964.8	3266.25
156	1165.8	1025.1	3185.85
155	1296.45	974.85	3286.35
154	1175.85	1065.3	3507.45
153	1356.75	1135.65	3567.75
152	1286.4	1105.5	3909.45
151	1507.5	1045.2	3989.85
150	1969.8	1085.4	4261.2
149	1768.8	1216.05	4552.65
148	1306.5	1185.9	3768.75
147	1085.4	884.4	3376.8
146	1125.6	974.85	3477.3
145	1045.2	1276.35	3075.3
144	1206	1065.3	3205.95
143	1175.85	874.35	3035.1
142	1055.25	1035.15	3326.55
141	1065.3	1045.2	3125.55
140	1075.35	1236.15	3085.35
139	1105.5	904.5	3216
138	934.65	984.9	3336.6
137	994.95	1095.45	3266.25
136	1226.1	1015.05	3025.05
135	1125.6	1035.15	3286.35
134	1125.6	1005	3125.55
133	1035.15	1085.4	3216
132	1226.1	1055.25	3829.05
131	1035.15	1045.2	4422
130	954.75	964.8	4753.65
129	1045.2	954.75	4221
128	1135.65	1095.45	3577.8
127	1145.7	1025.1	3246.15
126	1075.35	1025.1	3246.15
125	1165.8	984.9	3025.05
124	1045.2	1055.25	2783.85
123	964.8	1055.25	3296.4
122	834.15	974.85	3226.05
121	1145.7	1025.1	3205.95
120	914.55	1175.85	3406.95
119	1065.3	1075.35	3185.85
118	924.6	1015.05	3306.45
117	964.8	1005	3266.25
116	1065.3	994.95	3175.8
115	1095.45	914.55	3306.45
114	1085.4	1095.45	3145.65
113	1105.5	1216.05	3346.65
112	1065.3	1175.85	3105.45
111	1055.25	1125.6	2974.8
110	964.8	984.9	3246.15
109	1075.35	1115.55	3306.45
108	914.55	1185.9	3336.6
107	994.95	1015.05	3236.1
106	1155.75	1025.1	3296.4
105	1065.3	1015.05	3115.5
104	914.55	874.35	3004.95
103	954.75	904.5	3085.35
102	1105.5	1035.15	2994.9
101	1326.6	1105.5	3195.9
100	1618.05	1336.65	3678.3
99	2050.2	1296.45	4653.15
98	1979.85	1145.7	4401.9
97	1447.2	1125.6	3427.05
96	1045.2	1115.55	3115.5
95	954.75	1185.9	3045.15
94	1175.85	1135.65	3195.9
93	1025.1	1095.45	3256.2
92	984.9	1005	3004.95
91	1025.1	1045.2	2994.9
90	974.85	1035.15	3185.85
89	884.4	1125.6	3025.05
88	1025.1	994.95	2984.85
87	1065.3	1206	3004.95
86	1095.45	994.95	3125.55
85	924.6	1296.45	3236.1
84	1065.3	1165.8	3155.7
83	1035.15	1155.75	3306.45
82	1105.5	1085.4	3698.4
81	1035.15	1115.55	3417
80	984.9	1135.65	3095.4
79	1165.8	1266.3	3316.5
78	1085.4	1175.85	3527.55
77	1075.35	1256.25	3567.75
76	1085.4	1125.6	3115.5
75	1035.15	1115.55	3115.5
74	1155.75	1306.5	2834.1
73	1145.7	1155.75	3004.95
72	1085.4	1085.4	2663.25
71	1135.65	1075.35	2663.25
70	1045.2	1055.25	2733.6
69	1045.2	1226.1	2723.55
68	1236.15	1286.4	2633.1
67	1065.3	1135.65	2572.8
66	1095.45	1296.45	2763.75
65	1105.5	1386.9	2492.4
64	1115.55	1477.35	2743.65
63	1075.35	1145.7	3165.75
62	1185.9	1206	4482.3
61	1165.8	1226.1	6934.5
60	1326.6	1276.35	7215.9
59	1125.6	1226.1	5125.5
58	1055.25	1135.65	3175.8
57	1095.45	1326.6	2653.2
56	1115.55	1085.4	2331.6
55	1125.6	1246.2	2492.4
54	1015.05	1165.8	2432.1
53	924.6	1065.3	2492.4
52	1015.05	1346.7	2361.75
51	1015.05	1256.25	2422.05
50	1236.15	1246.2	2552.7
49	1206	1396.95	2693.4
48	1236.15	1216.05	2613
47	1055.25	1236.15	2582.85
46	1025.1	1417.05	2763.75
45	984.9	1175.85	2422.05
44	1105.5	1276.35	2401.95
43	1075.35	1396.95	2301.45
42	1085.4	1396.95	2291.4
41	1095.45	1115.55	2532.6
40	1055.25	1075.35	2442.15
39	1165.8	1256.25	2442.15
38	1216.05	1125.6	2311.5
37	1165.8	1175.85	2160.75
36	1025.1	1135.65	1999.95
35	1195.95	1296.45	1869.3
34	1075.35	1115.55	1688.4
33	964.8	1145.7	1768.8
32	984.9	1346.7	1788.9
31	1155.75	1195.95	1959.75
30	1075.35	1256.25	2160.75
29	1316.55	1296.45	2854.2
28	1296.45	1517.55	4090.35
27	1326.6	1547.7	4411.95
26	1447.2	1628.1	3316.5
25	1829.1	1939.65	2251.2
24	1648.2	2251.2	2693.4
23	1738.65	2140.65	3165.75
22	1457.25	1899.45	2974.8
21	1155.75	1407	2653.2
20	1055.25	1326.6	2462.25
19	924.6	1417.05	2381.85
18	1065.3	1266.3	1798.95
17	1165.8	1135.65	1417.05
16	1226.1	1346.7	1587.9
15	1185.9	1216.05	1989.9
14	1457.25	1286.4	2442.15
13	1326.6	1386.9	2502.45
12	1155.75	1256.25	2030.1
11	1055.25	1467.3	1507.5
10	1025.1	1226.1	1165.8
9	1025.1	1115.55	1316.55
8	974.85	1015.05	994.95
7	824.1	924.6	924.6
6	613.05	733.65	894.45
5	512.55	613.05	914.55
4	522.6	623.1	1356.75
3	462.3	592.95	1809
2	412.05	452.25	1869.3
1	221.1	341.7	1447.2
0	80.4	241.2	834.15
-1	40.2	170.85	231.15
-2	20.1	80.4	60.3
-3	0	30.15	10.05
-4	0	0	0
-5	10.05	10.05	10.05

## Sheet: Fig. 2F
	Disulfide bond amount (mM/cm2)
PLA	0	0	0
((HA-SS)/rhColIII)3	0.421429	0.387302	0.481746
((HA-SS)/rhColIII)6	0.769748	0.785953	0.927749
((HA-SS)/rhColIII)12	1.3977	1.83119	1.45037
((HA-SS)/rhColIII)18	2.15124	2.45914	2.38217
((HA-SS)/rhColIII)24	2.47535	2.36799	2.25658

## Sheet: Fig. 2G
	WCA (°)
	0 s			10 s
PLA	83.7133	81.2961	80.4977	83.4687	79.6791	79.476
PEI-PDA	41.4966	40.5804	41.0385	41.2624	40.2542	40.7583
((HA-SS)/rhColIII)3	29.6817	28.6879	30.145	26.5782	25.0177	27.459
((HA-SS)/rhColIII)6	26.1515	27.7121	26.9318	12.6044	12.4773	12.5409
((HA-SS)/rhColIII)12	18.7562	18.5373	18.6467	8.83803	9.08574	8.96188
((HA-SS)/rhColIII)18	14.5847	16.3212	15.4529	3.99086	5.06645	4.52865
((HA-SS)/rhColIII)24	14.3371	15.1497	14.7434	4.14451	3.5242	3.83436

## Sheet: Fig. 2H
F(Hz) (GSH Treatment)		D(1E-6) (GSH Treatment)
0.56961	0.01407	0.56961	0.00227
2.05058	0.01407	2.05058	0.00227
3.53156	0.01407	3.53156	0.00227
5.01253	0.01407	5.01253	0.00227
6.49351	0.01407	6.49351	0.00227
7.97448	0.01407	7.97448	0.00227
9.45546	0.01407	9.45546	0.00227
10.9364	0.01407	10.9364	0.00227
12.4174	0.01407	12.4174	0.00227
13.8984	0.01407	13.8984	0.00227
15.3794	0.01407	15.3794	0.00227
16.8603	0.01407	16.8603	0.00227
18.3413	0.01407	18.3413	0.00227
19.8223	0.01407	19.8223	0.00227
21.3033	0.01407	19.8223	-0.000108202
22.7842	0.01407	21.3033	-0.000108202
24.2652	0.01407	22.7842	-0.000108202
25.7462	0.01407	24.2652	-0.000108202
27.2272	0.01407	25.7462	-0.000108202
28.7081	0.01407	27.2272	-0.000108202
30.1891	0.01407	28.7081	-0.000108202
31.6701	0.01407	30.1891	-0.000108202
33.1511	0.01407	31.6701	-0.000108202
34.632	0.01407	33.1511	-0.000108202
36.113	0.01407	34.632	-0.000108202
37.594	0.01407	36.113	-0.000108202
39.075	0.01407	37.594	-0.000108202
40.5559	0.01407	39.075	-0.000108202
42.0369	0.01407	40.5559	-0.000108202
43.5179	0.01407	42.0369	-0.000108202
44.9989	0.01407	43.5179	-0.000108202
46.4798	0.01407	44.9989	-0.000108202
47.9608	0.01407	46.4798	-0.000108202
49.4418	0.01407	47.9608	-0.000108202
50.9228	0.01407	49.4418	-0.000108202
52.4037	0.01407	50.9228	-0.000108202
53.8847	0.01407	52.4037	-0.000108202
55.3657	0.01407	53.8847	-0.000108202
56.8467	0.01407	55.3657	-0.000108202
58.3276	0.01407	56.8467	-0.000108202
59.8086	0.01407	58.3276	-0.000108202
61.2896	0.01407	59.8086	-0.000108202
62.7706	0.01407	61.2896	-0.000108202
64.2515	0.01407	62.7706	-0.000108202
65.7325	0.01407	64.2515	-0.000108202
67.2135	0.01407	65.7325	-0.000108202
68.6945	0.00433	67.2135	-0.000108202
68.6945	0.00433	68.6945	-0.000108202
70.1754	0.00433	70.1754	-0.000108202
71.6564	0.00433	71.6564	-0.000108202
73.1374	0.00433	73.1374	-0.000108202
74.6184	0.00433	74.6184	-0.000108202
76.0993	0.00433	76.0993	-0.000108202
77.5803	0.00433	77.5803	-0.000108202
79.0613	0.00433	79.0613	-0.000108202
80.5423	0.00433	80.5423	-0.000108202
82.0232	0.00433	82.0232	-0.000108202
83.5042	0.00433	83.5042	-0.000108202
84.9852	0.00433	84.9852	-0.000108202
86.4662	0.00433	86.4662	-0.000108202
87.9471	0.00433	87.9471	-0.000108202
89.4281	0.00433	89.4281	-0.000108202
90.9091	0.00433	90.9091	-0.000108202
92.3901	0.00433	92.3901	-0.000108202
93.871	0.00433	93.871	-0.000108202
95.352	0.00433	95.352	-0.000108202
96.833	0.00433	96.833	-0.000108202
98.314	0.00433	98.314	-0.000108202
99.7949	0.00433	99.7949	-0.000108202
101.276	0.00433	101.276	-0.000108202
102.757	0.00433	102.757	-0.000108202
104.238	0.00433	104.238	-0.000108202
105.719	0.00433	105.719	-0.000108202
107.2	0.00433	107.2	-0.000108202
108.681	0.00433	108.681	-0.000108202
110.162	0.00433	110.162	-0.000108202
111.643	0.00433	111.643	-0.000108202
113.124	0.00433	113.124	-0.000108202
114.605	0.00433	114.605	-0.000108202
116.086	0.00433	116.086	-0.000108202
117.567	0.00433	117.567	-0.000108202
119.048	0.00433	119.048	-0.000108202
120.529	0.00433	120.529	-0.000108202
122.01	0.00433	122.01	-0.000108202
123.491	0.00433	123.491	-0.000108202
124.972	0.00433	124.972	-0.000108202
126.452	0.00433	126.452	-0.000108202
127.933	0.00433	127.933	-0.000108202
129.414	0.00433	129.414	-0.000108202
130.895	0.00433	130.895	-0.000108202
132.376	0.00433	132.376	-0.000108202
133.857	0.00433	133.857	-0.000108202
135.338	0.00433	135.338	-0.000108202
136.819	0.00433	136.819	-0.000108202
138.3	0.00433	138.3	-0.000108202
139.781	0.00433	139.781	-0.000108202
141.262	0.00433	141.262	-0.000108202
142.743	0.00433	142.743	-0.000108202
144.224	0.00433	144.224	-0.000108202
145.705	0.00433	145.705	-0.000108202
147.186	0.00433	147.186	-0.000108202
148.667	0.00433	148.667	-0.000108202
150.148	0.00433	150.148	-0.000108202
151.629	0.00433	151.629	-0.000108202
153.11	0.00433	153.11	-0.000108202
154.591	0.00433	154.591	-0.000108202
156.072	0.00433	156.072	-0.000108202
157.553	0.00433	157.553	-0.000108202
159.034	0.00433	159.034	-0.000108202
160.515	0.00433	160.515	-0.000108202
161.996	0.00433	161.996	-0.000108202
163.477	0.00433	163.477	-0.000108202
164.958	0.00433	164.958	-0.000108202
166.439	0.00433	166.439	-0.000108202
167.92	0.00433	167.92	-0.000108202
169.401	0.00433	169.401	-0.000108202
170.882	0.00433	170.882	-0.000108202
172.363	0.00433	172.363	-0.000108202
173.844	0.00433	173.844	-0.000108202
175.325	0.00433	175.325	-0.000108202
176.806	0.00433	176.806	-0.000108202
178.287	0.00433	178.287	-0.000108202
179.768	0.00433	179.768	-0.000108202
181.249	0.00433	181.249	-0.000108202
182.73	0.00433	182.73	-0.000108202
184.211	0.00433	184.211	-0.000108202
185.691	0.00433	185.691	-0.000108202
187.172	0.00433	187.172	-0.000108202
188.653	0.00433	188.653	-0.000108202
190.134	0.00433	190.134	-0.000108202
191.615	0.00433	191.615	-0.000108202
193.096	0.00433	193.096	-0.000108202
194.577	0.00433	194.577	-0.000108202
196.058	0.00433	196.058	-0.000108202
197.539	0.00433	197.539	-0.000108202
199.02	0.00433	199.02	-0.000108202
200.501	0.00433	200.501	-0.000108202
201.982	0.00433	201.982	-0.000108202
203.463	0.00433	203.463	-0.000108202
204.944	0.00433	204.944	-0.000108202
204.944	-0.00541	206.425	-0.000108202
206.425	-0.00541	207.906	-0.000108202
207.906	-0.00541	209.387	-0.000108202
209.387	-0.00541	210.868	-0.000108202
210.868	-0.00541	212.349	-0.000108202
212.349	-0.00541	213.83	-0.000108202
213.83	-0.00541	215.311	-0.000108202
215.311	-0.00541	216.792	0.00227
216.792	-0.00541	218.273	0.01655
218.273	-0.02489	219.754	0.05464
219.754	-0.0541	222.716	0.12844
222.716	-0.13201	222.716	0.14034
222.716	-0.14174	222.716	0.15462
222.716	-0.16122	224.197	0.1689
224.197	-0.17096	224.197	0.18557
224.197	-0.19043	224.197	0.19985
224.197	-0.20017	225.678	0.21651
225.678	-0.21965	225.678	0.23556
225.678	-0.23913	225.678	0.25222
225.678	-0.24886	225.678	0.27126
225.678	-0.26834	227.159	0.28792
227.159	-0.28782	227.159	0.30697
227.159	-0.30729	227.159	0.32601
227.159	-0.32677	227.159	0.34506
227.159	-0.34625	228.64	0.3641
228.64	-0.36572	228.64	0.38314
228.64	-0.3852	228.64	0.40457
228.64	-0.40467	228.64	0.42361
228.64	-0.42415	230.121	0.44265
230.121	-0.43389	230.121	0.4617
230.121	-0.45337	230.121	0.48074
230.121	-0.47284	231.602	0.49978
231.602	-0.49232	231.602	0.51645
231.602	-0.51179	231.602	0.53549
231.602	-0.53127	231.602	0.55215
231.602	-0.55075	231.602	0.5712
231.602	-0.56048	233.083	0.58786
233.083	-0.57996	233.083	0.60214
233.083	-0.59944	233.083	0.61881
233.083	-0.60918	233.083	0.63309
233.083	-0.62865	234.564	0.64737
234.564	-0.63839	234.564	0.66403
234.564	-0.68708	234.564	0.6807
236.045	-0.72603	234.564	0.69498
236.045	-0.75525	234.564	0.70926
236.045	-0.78446	236.045	0.72116
237.526	-0.7942	236.045	0.73307
237.526	-0.80394	236.045	0.74259
237.526	-0.81368	236.045	0.75211
237.526	-0.82341	236.045	0.75925
237.526	-0.83315	236.045	0.76877
239.007	-0.84289	236.045	0.77591
239.007	-0.84289	236.045	0.78068
239.007	-0.85263	236.045	0.78782
239.007	-0.86237	237.526	0.79258
239.007	-0.86237	237.526	0.79734
240.488	-0.87211	237.526	0.8021
240.488	-0.88184	237.526	0.80448
240.488	-0.89158	237.526	0.80924
240.488	-0.89158	237.526	0.81162
241.969	-0.90132	237.526	0.814
241.969	-0.91106	237.526	0.81638
241.969	-0.9208	237.526	0.82114
241.969	-0.9208	237.526	0.82352
243.45	-0.93053	237.526	0.8259
243.45	-0.93053	237.526	0.82828
244.931	-0.94027	237.526	0.83066
244.931	-0.95001	237.526	0.83304
246.411	-0.95975	237.526	0.83543
246.411	-0.95975	237.526	0.83781
246.411	-0.95975	239.007	0.83781
247.892	-0.96949	239.007	0.84019
249.373	-0.96949	239.007	0.84257
250.854	-0.97923	239.007	0.84495
252.335	-1.01818	239.007	0.84733
252.335	-1.01818	239.007	0.84971
252.335	-1.02792	239.007	0.85209
252.335	-1.02792	239.007	0.85447
252.335	-1.03765	239.007	0.85685
252.335	-1.04739	239.007	0.85923
252.335	-1.04739	239.007	0.86161
252.335	-1.05713	239.007	0.86399
252.335	-1.06687	239.007	0.86637
252.335	-1.06687	239.007	0.86875
252.335	-1.07661	239.007	0.87113
252.335	-1.08634	239.007	0.87351
252.335	-1.09608	240.488	0.87589
252.335	-1.10582	240.488	0.87827
252.335	-1.11556	240.488	0.88065
253.816	-1.1253	240.488	0.88303
253.816	-1.13504	240.488	0.88541
253.816	-1.14477	240.488	0.88779
253.816	-1.15451	240.488	0.89018
253.816	-1.16425	240.488	0.89018
253.816	-1.18373	240.488	0.89494
253.816	-1.19346	240.488	0.89732
253.816	-1.2032	240.488	0.8997
253.816	-1.21294	240.488	0.90208
253.816	-1.23242	240.488	0.90446
253.816	-1.24216	241.969	0.90684
253.816	-1.26163	241.969	0.9116
253.816	-1.27137	241.969	0.91398
253.816	-1.29085	241.969	0.91636
253.816	-1.30058	241.969	0.91636
253.816	-1.32006	241.969	0.91874
253.816	-1.33954	241.969	0.92112
253.816	-1.34928	241.969	0.9235
253.816	-1.36875	241.969	0.92588
253.816	-1.38823	241.969	0.92826
253.816	-1.39797	243.45	0.93064
255.297	-1.41744	243.45	0.93064
255.297	-1.43692	243.45	0.93302
255.297	-1.45639	243.45	0.9354
255.297	-1.47587	243.45	0.9354
255.297	-1.49535	243.45	0.94016
255.297	-1.50509	243.45	0.94254
255.297	-1.52456	243.45	0.94493
255.297	-1.54404	243.45	0.94731
255.297	-1.56351	244.931	0.94969
255.297	-1.58299	244.931	0.95207
255.297	-1.60247	244.931	0.95445
255.297	-1.62194	244.931	0.95683
255.297	-1.64142	244.931	0.95683
255.297	-1.65116	244.931	0.95921
255.297	-1.67063	246.411	0.96159
255.297	-1.69011	246.411	0.96397
255.297	-1.70959	246.411	0.96635
256.778	-1.72906	247.892	0.96635
256.778	-1.74854	247.892	0.96873
256.778	-1.75828	247.892	0.97111
256.778	-1.77775	249.373	0.97111
256.778	-1.79723	249.373	0.97349
256.778	-1.80697	250.854	0.97349
256.778	-1.82644	250.854	0.97587
256.778	-1.84592	252.335	0.97587
256.778	-1.85566	253.816	0.97587
256.778	-1.87514	255.297	0.97587
256.778	-1.88487	255.297	0.97825
256.778	-1.90435	256.778	0.97825
256.778	-1.91409	258.259	0.97825
256.778	-1.92383	259.74	0.99968
256.778	-1.9433	259.74	1.00206
256.778	-1.95304	259.74	1.00682
256.778	-1.96278	259.74	1.0092
256.778	-1.98225	259.74	1.01158
256.778	-1.99199	259.74	1.01396
256.778	-2.00173	259.74	1.01634
256.778	-2.02121	261.221	1.0211
256.778	-2.03095	261.221	1.02348
258.259	-2.04068	261.221	1.02586
258.259	-2.05042	261.221	1.03062
258.259	-2.0699	261.221	1.033
258.259	-2.07964	261.221	1.03776
258.259	-2.08937	261.221	1.04014
258.259	-2.09911	261.221	1.0449
258.259	-2.11859	261.221	1.04966
258.259	-2.12833	261.221	1.05205
258.259	-2.13807	261.221	1.05681
258.259	-2.15754	261.221	1.06157
258.259	-2.16728	261.221	1.06395
258.259	-2.17702	261.221	1.06871
258.259	-2.19649	261.221	1.07347
258.259	-2.20623	261.221	1.07823
258.259	-2.22571	261.221	1.08061
258.259	-2.23545	262.702	1.08537
258.259	-2.25492	262.702	1.09013
258.259	-2.26466	262.702	1.09489
258.259	-2.28414	262.702	1.09965
258.259	-2.29388	262.702	1.10441
258.259	-2.31335	262.702	1.1068
258.259	-2.33283	262.702	1.11156
258.259	-2.34257	262.702	1.11632
258.259	-2.36204	262.702	1.12108
258.259	-2.38152	262.702	1.12584
258.259	-2.39126	262.702	1.12822
258.259	-2.41073	262.702	1.13298
258.259	-2.43021	262.702	1.13774
258.259	-2.43995	262.702	1.1425
259.74	-2.45942	262.702	1.14488
259.74	-2.4789	262.702	1.14964
259.74	-2.48864	262.702	1.1544
259.74	-2.50812	262.702	1.15916
259.74	-2.52759	262.702	1.16155
259.74	-2.54707	262.702	1.16631
259.74	-2.55681	262.702	1.16869
259.74	-2.57628	262.702	1.17345
259.74	-2.59576	264.183	1.17821
259.74	-2.6055	264.183	1.18059
259.74	-2.62497	264.183	1.18535
259.74	-2.64445	264.183	1.18773
259.74	-2.65419	264.183	1.19249
259.74	-2.67366	264.183	1.19487
259.74	-2.6834	264.183	1.19963
259.74	-2.70288	264.183	1.20201
259.74	-2.71262	264.183	1.20439
259.74	-2.73209	264.183	1.20915
259.74	-2.74183	264.183	1.21153
259.74	-2.76131	264.183	1.21391
259.74	-2.77105	264.183	1.2163
259.74	-2.78078	264.183	1.21868
261.221	-2.80026	264.183	1.22106
261.221	-2.81	264.183	1.2282
261.221	-2.82947	264.183	1.23296
261.221	-2.83921	264.183	1.23772
261.221	-2.84895	264.183	1.24248
261.221	-2.86843	264.183	1.24486
261.221	-2.87816	264.183	1.24962
261.221	-2.8879	265.664	1.25438
261.221	-2.89764	265.664	1.25914
261.221	-2.91712	265.664	1.2639
261.221	-2.92686	265.664	1.26866
261.221	-2.93659	265.664	1.27343
261.221	-2.94633	265.664	1.27819
261.221	-2.96581	265.664	1.28533
261.221	-2.97555	265.664	1.29009
261.221	-2.98528	265.664	1.29485
261.221	-3.00476	265.664	1.29723
262.702	-3.0145	265.664	1.30199
262.702	-3.02424	265.664	1.30437
262.702	-3.04371	265.664	1.30913
262.702	-3.05345	265.664	1.31389
262.702	-3.06319	267.145	1.31627
262.702	-3.08267	267.145	1.32103
262.702	-3.0924	267.145	1.3258
262.702	-3.11188	267.145	1.33056
262.702	-3.12162	267.145	1.33532
262.702	-3.1411	267.145	1.3377
262.702	-3.15083	267.145	1.34246
262.702	-3.16057	267.145	1.34722
262.702	-3.18005	267.145	1.35198
262.702	-3.18979	267.145	1.35674
262.702	-3.20926	267.145	1.3615
262.702	-3.22874	267.145	1.36626
262.702	-3.23848	267.145	1.37102
262.702	-3.25795	267.145	1.37816
262.702	-3.26769	267.145	1.38293
262.702	-3.28717	267.145	1.38769
262.702	-3.29691	267.145	1.39245
262.702	-3.31638	268.626	1.39721
264.183	-3.32612	268.626	1.40197
264.183	-3.3456	268.626	1.40673
264.183	-3.35533	268.626	1.41149
264.183	-3.37481	268.626	1.41625
264.183	-3.38455	268.626	1.42101
264.183	-3.39429	268.626	1.42577
264.183	-3.41376	268.626	1.43053
264.183	-3.4235	268.626	1.4353
264.183	-3.44298	268.626	1.44006
264.183	-3.45272	268.626	1.44482
264.183	-3.46245	268.626	1.44958
264.183	-3.48193	268.626	1.45434
264.183	-3.49167	268.626	1.4591
264.183	-3.50141	268.626	1.46386
264.183	-3.51114	268.626	1.46862
264.183	-3.53062	268.626	1.47338
264.183	-3.5501	268.626	1.47576
264.183	-3.55984	268.626	1.48052
264.183	-3.57931	268.626	1.48528
264.183	-3.59879	268.626	1.49005
264.183	-3.60853	270.107	1.49481
264.183	-3.628	270.107	1.49957
264.183	-3.63774	270.107	1.50433
265.664	-3.64748	270.107	1.50671
265.664	-3.66696	270.107	1.51147
265.664	-3.67669	270.107	1.51623
265.664	-3.69617	270.107	1.52099
265.664	-3.70591	270.107	1.52575
265.664	-3.72538	270.107	1.53051
265.664	-3.73512	270.107	1.53527
265.664	-3.7546	270.107	1.54003
265.664	-3.77407	270.107	1.54242
265.664	-3.79355	270.107	1.54718
265.664	-3.80329	270.107	1.55194
265.664	-3.81303	270.107	1.5567
265.664	-3.82277	270.107	1.56146
265.664	-3.8325	270.107	1.56622
265.664	-3.85198	270.107	1.57098
265.664	-3.86172	270.107	1.57574
267.145	-3.87146	270.107	1.5805
267.145	-3.89093	270.107	1.58526
267.145	-3.90067	270.107	1.59002
267.145	-3.92015	271.588	1.59478
267.145	-3.92989	271.588	1.59955
267.145	-3.93962	271.588	1.60431
267.145	-3.9591	271.588	1.60907
267.145	-3.96884	271.588	1.61383
267.145	-3.98831	271.588	1.61859
267.145	-3.99805	271.588	1.62335
267.145	-4.01753	271.588	1.62811
267.145	-4.02727	271.588	1.63049
267.145	-4.037	271.588	1.63525
267.145	-4.05648	271.588	1.64001
267.145	-4.06622	271.588	1.64477
267.145	-4.0857	271.588	1.64953
267.145	-4.09543	271.588	1.65192
268.626	-4.11491	271.588	1.65668
268.626	-4.12465	271.588	1.66144
268.626	-4.13439	271.588	1.66382
268.626	-4.15386	273.069	1.66858
268.626	-4.1636	273.069	1.67096
268.626	-4.17334	273.069	1.67572
268.626	-4.19282	273.069	1.6781
268.626	-4.20255	273.069	1.68048
268.626	-4.22203	273.069	1.68524
268.626	-4.23177	273.069	1.68762
268.626	-4.24151	273.069	1.7019
268.626	-4.26098	273.069	1.70905
268.626	-4.27072	274.55	1.71619
268.626	-4.28046	274.55	1.71857
268.626	-4.2902	274.55	1.72095
268.626	-4.29994	274.55	1.72333
268.626	-4.31941	274.55	1.72571
268.626	-4.32915	274.55	1.72809
268.626	-4.33889	276.031	1.73285
270.107	-4.34863	276.031	1.73761
270.107	-4.35836	276.031	1.74475
270.107	-4.3681	276.031	1.75189
270.107	-4.37784	276.031	1.75427
270.107	-4.38758	276.031	1.75665
270.107	-4.39732	276.031	1.75903
270.107	-4.40705	276.031	1.76142
270.107	-4.41679	276.031	1.7638
270.107	-4.42653	276.031	1.76618
270.107	-4.43627	277.512	1.76856
270.107	-4.44601	277.512	1.77094
270.107	-4.45575	277.512	1.7757
270.107	-4.46548	277.512	1.77808
270.107	-4.47522	277.512	1.78046
270.107	-4.47522	277.512	1.78284
270.107	-4.48496	277.512	1.7876
270.107	-4.4947	277.512	1.78998
270.107	-4.50444	277.512	1.79236
270.107	-4.51417	277.512	1.79474
271.588	-4.52391	277.512	1.79712
271.588	-4.53365	277.512	1.80188
271.588	-4.54339	277.512	1.80426
271.588	-4.55313	277.512	1.80664
271.588	-4.56287	277.512	1.80902
271.588	-4.5726	277.512	1.81378
271.588	-4.58234	277.512	1.81617
271.588	-4.59208	278.993	1.81855
271.588	-4.60182	278.993	1.82093
271.588	-4.61156	278.993	1.82331
271.588	-4.62129	278.993	1.82569
271.588	-4.63103	278.993	1.82807
271.588	-4.64077	278.993	1.83045
273.069	-4.65051	278.993	1.83283
273.069	-4.66025	278.993	1.83997
273.069	-4.66998	278.993	1.84711
273.069	-4.67972	278.993	1.85425
273.069	-4.68946	280.474	1.85663
273.069	-4.6992	280.474	1.86139
273.069	-4.70894	280.474	1.86615
273.069	-4.71868	280.474	1.87092
273.069	-4.71868	280.474	1.8733
273.069	-4.72841	280.474	1.87568
273.069	-4.73815	280.474	1.87568
273.069	-4.74789	280.474	1.87806
273.069	-4.75763	280.474	1.87806
273.069	-4.76737	281.955	1.88044
273.069	-4.7771	281.955	1.88282
273.069	-4.78684	281.955	1.8852
273.069	-4.79658	281.955	1.8852
273.069	-4.80632	281.955	1.88758
273.069	-4.81606	281.955	1.88996
273.069	-4.8258	281.955	1.88996
274.55	-4.8258	281.955	1.89234
274.55	-4.83553	281.955	1.89472
274.55	-4.84527	281.955	1.89472
274.55	-4.85501	281.955	1.8971
274.55	-4.86475	281.955	1.89948
274.55	-4.87449	281.955	1.89948
274.55	-4.88422	281.955	1.90186
274.55	-4.89396	281.955	1.90424
274.55	-4.9037	281.955	1.90424
274.55	-4.91344	281.955	1.90662
274.55	-4.92318	283.436	1.90662
274.55	-4.93291	283.436	1.909
274.55	-4.94265	283.436	1.909
274.55	-4.95239	283.436	1.91138
274.55	-4.96213	283.436	1.91138
274.55	-4.97187	283.436	1.91376
274.55	-4.98161	283.436	1.91614
274.55	-4.99134	283.436	1.91852
274.55	-5.00108	283.436	1.9209
274.55	-5.01082	284.917	1.92567
274.55	-5.02056	284.917	1.93043
274.55	-5.0303	284.917	1.93995
274.55	-5.04003	284.917	1.95423
274.55	-5.04977	284.917	1.95899
274.55	-5.05951	284.917	1.96375
274.55	-5.06925	284.917	1.96851
276.031	-5.07899	284.917	1.97327
276.031	-5.08873	284.917	1.97804
276.031	-5.09846	284.917	1.9828
276.031	-5.1082	286.398	1.98756
276.031	-5.11794	286.398	1.99232
276.031	-5.12768	286.398	1.99708
276.031	-5.13742	286.398	2.00422
276.031	-5.14715	286.398	2.00898
276.031	-5.15689	286.398	2.01612
276.031	-5.16663	286.398	2.02088
276.031	-5.17637	286.398	2.02564
276.031	-5.19585	286.398	2.03279
276.031	-5.20558	286.398	2.03755
276.031	-5.21532	286.398	2.04231
276.031	-5.22506	286.398	2.04945
276.031	-5.2348	286.398	2.05421
276.031	-5.24454	286.398	2.05897
276.031	-5.25427	286.398	2.06373
276.031	-5.26401	286.398	2.06849
276.031	-5.27375	286.398	2.07325
277.512	-5.28349	287.879	2.07801
277.512	-5.29323	287.879	2.08277
277.512	-5.30296	287.879	2.08754
277.512	-5.3127	287.879	2.08992
277.512	-5.33218	287.879	2.09468
277.512	-5.34192	287.879	2.09706
277.512	-5.35166	287.879	2.09944
277.512	-5.36139	287.879	2.10182
277.512	-5.37113	287.879	2.1042
277.512	-5.38087	287.879	2.1042
277.512	-5.39061	287.879	2.10658
277.512	-5.40035	287.879	2.10658
277.512	-5.41982	287.879	2.10896
277.512	-5.42956	287.879	2.10896
277.512	-5.4393	287.879	2.10896
277.512	-5.44904	287.879	2.10896
277.512	-5.45878	287.879	2.10896
278.993	-5.46851	287.879	2.10658
278.993	-5.47825	287.879	2.10658
278.993	-5.48799	287.879	2.10658
278.993	-5.49773	287.879	2.1042
278.993	-5.5172	287.879	2.1042
278.993	-5.52694	289.36	2.1042
278.993	-5.53668	289.36	2.10182
278.993	-5.54642	289.36	2.09944
278.993	-5.55616	289.36	2.09944
278.993	-5.56589	289.36	2.09706
278.993	-5.57563	289.36	2.09706
278.993	-5.58537	289.36	2.09468
278.993	-5.59511	289.36	2.09468
278.993	-5.60485	289.36	2.0923
278.993	-5.61459	289.36	2.0923
278.993	-5.62432	289.36	2.08992
278.993	-5.63406	289.36	2.08992
278.993	-5.6438	289.36	2.08992
278.993	-5.65354	289.36	2.08754
278.993	-5.66328	289.36	2.08754
278.993	-5.67301	289.36	2.08754
280.474	-5.68275	289.36	2.08754
280.474	-5.69249	289.36	2.08754
280.474	-5.70223	289.36	2.08754
280.474	-5.71197	289.36	2.08754
280.474	-5.72171	289.36	2.08992
280.474	-5.73144	289.36	2.08992
280.474	-5.74118	289.36	2.08992
280.474	-5.75092	289.36	2.0923
280.474	-5.76066	289.36	2.0923
280.474	-5.7704	289.36	2.09468
280.474	-5.78013	289.36	2.09706
280.474	-5.78987	289.36	2.09706
280.474	-5.78987	289.36	2.09944
280.474	-5.79961	290.841	2.10182
280.474	-5.80935	290.841	2.1042
280.474	-5.81909	290.841	2.10658
280.474	-5.82882	290.841	2.10896
280.474	-5.83856	290.841	2.11134
280.474	-5.8483	290.841	2.11372
280.474	-5.85804	290.841	2.1161
281.955	-5.86778	290.841	2.11848
281.955	-5.87752	290.841	2.12086
281.955	-5.88725	290.841	2.12562
281.955	-5.89699	290.841	2.128
281.955	-5.90673	290.841	2.13038
281.955	-5.91647	290.841	2.13276
281.955	-5.92621	290.841	2.13752
281.955	-5.93594	290.841	2.1399
281.955	-5.93594	290.841	2.14467
281.955	-5.94568	290.841	2.14705
281.955	-5.95542	290.841	2.15181
281.955	-5.96516	290.841	2.15419
281.955	-5.9749	290.841	2.15895
281.955	-5.9749	290.841	2.16133
283.436	-5.98464	290.841	2.16609
283.436	-5.99437	292.322	2.16847
283.436	-6.00411	292.322	2.17323
283.436	-6.00411	292.322	2.17561
283.436	-6.01385	292.322	2.18037
283.436	-6.02359	292.322	2.18275
283.436	-6.03333	292.322	2.18751
283.436	-6.0528	292.322	2.18989
283.436	-6.06254	292.322	2.19227
283.436	-6.07228	292.322	2.19704
284.917	-6.09176	292.322	2.19942
284.917	-6.10149	292.322	2.2018
284.917	-6.11123	292.322	2.20656
284.917	-6.13071	292.322	2.20894
284.917	-6.14045	292.322	2.21132
284.917	-6.15018	292.322	2.2137
284.917	-6.15992	292.322	2.21608
284.917	-6.15992	292.322	2.21846
284.917	-6.16966	293.803	2.22084
284.917	-6.1794	293.803	2.22322
286.398	-6.1794	293.803	2.2256
286.398	-6.18914	293.803	2.22798
286.398	-6.19887	293.803	2.22798
286.398	-6.20861	293.803	2.23036
286.398	-6.21835	293.803	2.23036
286.398	-6.21835	293.803	2.23274
286.398	-6.22809	293.803	2.23274
286.398	-6.23783	293.803	2.23512
286.398	-6.24757	293.803	2.23512
286.398	-6.24757	293.803	2.23512
286.398	-6.2573	293.803	2.23512
286.398	-6.26704	293.803	2.23512
286.398	-6.27678	293.803	2.23512
287.879	-6.28652	293.803	2.23274
287.879	-6.28652	293.803	2.23274
287.879	-6.29626	293.803	2.23274
287.879	-6.30599	293.803	2.23274
287.879	-6.31573	293.803	2.23274
287.879	-6.31573	295.284	2.23036
287.879	-6.33521	295.284	2.23036
287.879	-6.34495	295.284	2.23036
287.879	-6.35469	295.284	2.22798
287.879	-6.36442	295.284	2.22798
287.879	-6.37416	295.284	2.22798
287.879	-6.3839	295.284	2.22798
289.36	-6.40338	295.284	2.2256
289.36	-6.41311	295.284	2.2256
289.36	-6.42285	295.284	2.2256
289.36	-6.43259	295.284	2.2256
289.36	-6.44233	295.284	2.2256
289.36	-6.4618	295.284	2.2256
289.36	-6.47154	295.284	2.2256
289.36	-6.48128	295.284	2.22798
289.36	-6.48128	295.284	2.22798
289.36	-6.49102	295.284	2.22798
289.36	-6.50076	295.284	2.23036
289.36	-6.5105	295.284	2.23036
289.36	-6.52023	295.284	2.23274
289.36	-6.52997	295.284	2.23512
289.36	-6.52997	296.765	2.23512
289.36	-6.53971	296.765	2.2375
289.36	-6.54945	296.765	2.23988
289.36	-6.55919	296.765	2.24226
289.36	-6.56892	296.765	2.24464
290.841	-6.57866	296.765	2.24464
290.841	-6.5884	296.765	2.24702
290.841	-6.59814	296.765	2.2494
290.841	-6.60788	296.765	2.25179
290.841	-6.61762	296.765	2.25417
290.841	-6.62735	296.765	2.25655
290.841	-6.63709	296.765	2.26131
290.841	-6.64683	296.765	2.26369
290.841	-6.65657	296.765	2.26607
290.841	-6.66631	296.765	2.26845
290.841	-6.67604	296.765	2.27083
290.841	-6.69552	296.765	2.27321
290.841	-6.69552	296.765	2.27321
290.841	-6.70526	298.246	2.27559
290.841	-6.715	298.246	2.27797
290.841	-6.72473	298.246	2.28035
290.841	-6.73447	298.246	2.28273
290.841	-6.74421	298.246	2.28511
290.841	-6.75395	298.246	2.28749
290.841	-6.76369	298.246	2.28987
292.322	-6.77343	298.246	2.29463
292.322	-6.78316	298.246	2.29939
292.322	-6.7929	298.246	2.30177
292.322	-6.80264	298.246	2.30654
292.322	-6.81238	298.246	2.30892
292.322	-6.82212	298.246	2.3113
292.322	-6.83185	298.246	2.31368
292.322	-6.84159	298.246	2.31606
292.322	-6.84159	299.727	2.31844
292.322	-6.85133	299.727	2.32082
292.322	-6.86107	299.727	2.32082
292.322	-6.87081	299.727	2.3232
292.322	-6.88055	299.727	2.3232
292.322	-6.89028	299.727	2.3232
292.322	-6.90002	299.727	2.3232
292.322	-6.90976	299.727	2.3232
292.322	-6.90976	299.727	2.32082
293.803	-6.9195	299.727	2.32082
293.803	-6.92924	299.727	2.32082
293.803	-6.93897	299.727	2.32082
293.803	-6.93897	299.727	2.31844
293.803	-6.94871	299.727	2.31844
293.803	-6.94871	299.727	2.31606
293.803	-6.95845	299.727	2.31606
293.803	-6.9974	299.727	2.31368
295.284	-7.01688	299.727	2.31368
295.284	-7.03636	299.727	2.3113
295.284	-7.04609	301.208	2.3113
295.284	-7.04609	301.208	2.30892
295.284	-7.05583	301.208	2.30654
295.284	-7.05583	301.208	2.30654
295.284	-7.06557	301.208	2.30415
296.765	-7.06557	301.208	2.30415
296.765	-7.07531	301.208	2.30177
296.765	-7.08505	301.208	2.30177
296.765	-7.08505	301.208	2.30177
296.765	-7.09478	301.208	2.29939
296.765	-7.10452	301.208	2.29939
296.765	-7.11426	301.208	2.29939
296.765	-7.124	301.208	2.29701
296.765	-7.124	301.208	2.29701
296.765	-7.13374	301.208	2.29701
296.765	-7.14348	301.208	2.29701
296.765	-7.15321	302.689	2.29939
296.765	-7.16295	302.689	2.29939
296.765	-7.17269	302.689	2.30177
298.246	-7.18243	302.689	2.30177
298.246	-7.19217	302.689	2.30415
298.246	-7.2019	302.689	2.30654
298.246	-7.21164	302.689	2.30892
298.246	-7.22138	302.689	2.3113
298.246	-7.23112	302.689	2.31368
298.246	-7.24086	302.689	2.31606
298.246	-7.2506	302.689	2.32082
298.246	-7.26033	304.17	2.3232
298.246	-7.27007	304.17	2.32796
298.246	-7.27981	304.17	2.33272
298.246	-7.28955	304.17	2.33748
298.246	-7.29929	304.17	2.33986
298.246	-7.30902	304.17	2.34224
298.246	-7.31876	304.17	2.347
298.246	-7.3285	304.17	2.34938
298.246	-7.3285	304.17	2.35176
298.246	-7.33824	304.17	2.35652
298.246	-7.34798	304.17	2.3589
298.246	-7.35771	304.17	2.36367
298.246	-7.36745	304.17	2.36605
299.727	-7.37719	304.17	2.37081
299.727	-7.38693	304.17	2.37319
299.727	-7.39667	304.17	2.37795
299.727	-7.40641	304.17	2.38033
299.727	-7.40641	304.17	2.38509
299.727	-7.41614	305.65	2.38747
299.727	-7.42588	305.65	2.39223
299.727	-7.43562	305.65	2.39461
299.727	-7.43562	305.65	2.39937
299.727	-7.44536	305.65	2.40175
299.727	-7.4551	305.65	2.40651
299.727	-7.4551	305.65	2.40889
299.727	-7.46483	305.65	2.41366
299.727	-7.47457	305.65	2.41604
299.727	-7.47457	305.65	2.4208
299.727	-7.51353	305.65	2.42318
301.208	-7.533	305.65	2.42556
301.208	-7.55248	305.65	2.43032
301.208	-7.57195	305.65	2.4327
301.208	-7.58169	305.65	2.43508
301.208	-7.58169	305.65	2.43746
301.208	-7.59143	305.65	2.4446
302.689	-7.60117	305.65	2.44936
302.689	-7.60117	307.131	2.45412
302.689	-7.61091	307.131	2.45888
302.689	-7.62064	307.131	2.46126
302.689	-7.63038	307.131	2.46602
302.689	-7.63038	307.131	2.46841
302.689	-7.64012	307.131	2.47079
302.689	-7.64986	307.131	2.47317
302.689	-7.6596	307.131	2.47555
302.689	-7.66934	308.612	2.47793
302.689	-7.67907	308.612	2.48031
304.17	-7.68881	308.612	2.48269
304.17	-7.69855	308.612	2.48507
304.17	-7.70829	308.612	2.48745
304.17	-7.71803	308.612	2.48983
304.17	-7.72776	308.612	2.48983
304.17	-7.7375	308.612	2.49221
304.17	-7.74724	310.093	2.49221
304.17	-7.74724	310.093	2.49459
304.17	-7.75698	310.093	2.49459
304.17	-7.76672	310.093	2.49221
304.17	-7.77646	310.093	2.49221
304.17	-7.78619	310.093	2.48983
304.17	-7.79593	310.093	2.48983
304.17	-7.80567	310.093	2.48745
304.17	-7.81541	310.093	2.48745
305.65	-7.81541	310.093	2.48507
305.65	-7.82515	310.093	2.48507
305.65	-7.83488	310.093	2.48269
305.65	-7.84462	310.093	2.48269
305.65	-7.85436	310.093	2.48031
305.65	-7.85436	310.093	2.48031
305.65	-7.8641	310.093	2.47793
305.65	-7.87384	310.093	2.47555
305.65	-7.88357	310.093	2.47555
305.65	-7.89331	310.093	2.47317
305.65	-7.89331	310.093	2.47317
305.65	-7.90305	311.574	2.47079
305.65	-7.91279	311.574	2.47079
305.65	-7.92253	311.574	2.46841
305.65	-7.93227	311.574	2.46841
307.131	-7.95174	311.574	2.46602
307.131	-7.96148	311.574	2.46602
307.131	-7.97122	311.574	2.46364
307.131	-7.98096	311.574	2.46364
307.131	-7.99069	311.574	2.46364
307.131	-8.00043	311.574	2.46126
308.612	-8.01017	311.574	2.46126
308.612	-8.01991	311.574	2.46126
308.612	-8.03939	311.574	2.46126
308.612	-8.03939	311.574	2.46126
308.612	-8.04912	311.574	2.46126
308.612	-8.05886	311.574	2.46126
308.612	-8.0686	311.574	2.46126
308.612	-8.0686	311.574	2.46126
308.612	-8.07834	311.574	2.46364
308.612	-8.08808	311.574	2.46364
308.612	-8.09781	311.574	2.46602
308.612	-8.09781	311.574	2.46602
308.612	-8.10755	313.055	2.46841
310.093	-8.11729	313.055	2.47079
310.093	-8.12703	313.055	2.47079
310.093	-8.12703	313.055	2.47317
310.093	-8.13677	313.055	2.47555
310.093	-8.14651	313.055	2.47793
310.093	-8.14651	313.055	2.48031
310.093	-8.15624	313.055	2.48269
310.093	-8.15624	313.055	2.48507
310.093	-8.16598	313.055	2.48745
310.093	-8.16598	313.055	2.48983
310.093	-8.18546	313.055	2.49221
311.574	-8.1952	313.055	2.49459
311.574	-8.21467	313.055	2.49697
311.574	-8.26336	313.055	2.49935
311.574	-8.2731	313.055	2.50173
311.574	-8.28284	313.055	2.50411
311.574	-8.28284	314.536	2.50649
311.574	-8.29258	314.536	2.50887
311.574	-8.30232	314.536	2.51125
311.574	-8.31205	314.536	2.51363
313.055	-8.33153	314.536	2.51601
313.055	-8.34127	314.536	2.51839
313.055	-8.35101	314.536	2.52077
313.055	-8.36074	314.536	2.52554
313.055	-8.37048	314.536	2.52792
313.055	-8.38022	314.536	2.53268
313.055	-8.3997	314.536	2.53506
313.055	-8.40944	314.536	2.53744
313.055	-8.41917	314.536	2.53982
313.055	-8.42891	314.536	2.54458
313.055	-8.43865	314.536	2.54696
313.055	-8.45813	314.536	2.54934
313.055	-8.46786	316.017	2.55172
313.055	-8.4776	316.017	2.5541
313.055	-8.48734	316.017	2.55648
313.055	-8.49708	316.017	2.55886
313.055	-8.50682	316.017	2.56124
314.536	-8.51655	316.017	2.56362
314.536	-8.52629	316.017	2.566
314.536	-8.53603	316.017	2.56838
314.536	-8.54577	316.017	2.57076
314.536	-8.55551	316.017	2.57076
314.536	-8.56525	316.017	2.57314
314.536	-8.57498	316.017	2.57552
314.536	-8.59446	316.017	2.57791
314.536	-8.61394	316.017	2.58029
314.536	-8.62367	317.498	2.58267
316.017	-8.62367	317.498	2.58505
316.017	-8.63341	317.498	2.58743
316.017	-8.63341	317.498	2.58981
316.017	-8.63341	317.498	2.59219
316.017	-8.64315	317.498	2.59219
316.017	-8.64315	317.498	2.59457
316.017	-8.64315	317.498	2.59695
317.498	-8.65289	317.498	2.59695
317.498	-8.65289	317.498	2.59933
317.498	-8.66263	318.979	2.59933
317.498	-8.67237	318.979	2.59933
317.498	-8.67237	318.979	2.60171
317.498	-8.6821	318.979	2.60171
317.498	-8.6821	318.979	2.60171
317.498	-8.69184	318.979	2.60171
317.498	-8.70158	318.979	2.60171
318.979	-8.70158	318.979	2.60171
318.979	-8.71132	318.979	2.59933
318.979	-8.72106	320.46	2.59933
318.979	-8.72106	320.46	2.59933
318.979	-8.74053	320.46	2.59695
318.979	-8.75027	320.46	2.59695
320.46	-8.76975	320.46	2.59695
320.46	-8.78922	320.46	2.59695
320.46	-8.78922	320.46	2.59695
320.46	-8.79896	320.46	2.59933
320.46	-8.79896	320.46	2.59933
320.46	-8.8087	321.941	2.60409
320.46	-8.81844	321.941	2.60647
320.46	-8.82818	321.941	2.61123
321.941	-8.82818	321.941	2.61599
321.941	-8.83791	321.941	2.62075
321.941	-8.84765	321.941	2.62313
321.941	-8.84765	321.941	2.62313
321.941	-8.85739	321.941	2.62551
321.941	-8.85739	321.941	2.62789
321.941	-8.86713	321.941	2.63027
323.422	-8.87687	321.941	2.63266
323.422	-8.8866	323.422	2.63504
323.422	-8.90608	323.422	2.63742
324.903	-8.95477	323.422	2.6398
324.903	-8.96451	323.422	2.64218
324.903	-8.97425	323.422	2.64456
324.903	-8.98399	323.422	2.64456
324.903	-8.99372	323.422	2.64694
324.903	-9.00346	323.422	2.64932
324.903	-9.0132	323.422	2.6517
324.903	-9.02294	323.422	2.65408
324.903	-9.04242	323.422	2.65646
324.903	-9.05215	323.422	2.65884
324.903	-9.06189	323.422	2.66122
324.903	-9.07163	323.422	2.6636
324.903	-9.08137	323.422	2.66598
324.903	-9.10084	323.422	2.66836
324.903	-9.11058	323.422	2.67074
326.384	-9.12032	324.903	2.67312
326.384	-9.1398	324.903	2.6755
326.384	-9.14953	324.903	2.6755
326.384	-9.15927	324.903	2.67788
326.384	-9.16901	324.903	2.68026
326.384	-9.17875	324.903	2.68264
326.384	-9.19823	324.903	2.68264
326.384	-9.20796	324.903	2.69217
326.384	-9.2177	326.384	2.69931
326.384	-9.22744	326.384	2.69931
326.384	-9.23718	326.384	2.69931
326.384	-9.24692	326.384	2.69693
326.384	-9.25665	326.384	2.69693
326.384	-9.26639	327.865	2.69693
326.384	-9.26639	327.865	2.69455
326.384	-9.27613	327.865	2.69217
326.384	-9.28587	327.865	2.69217
326.384	-9.29561	327.865	2.68979
326.384	-9.30535	327.865	2.68741
327.865	-9.30535	327.865	2.68741
327.865	-9.31508	329.346	2.68502
327.865	-9.31508	329.346	2.68264
327.865	-9.31508	329.346	2.68026
327.865	-9.30535	329.346	2.67788
327.865	-9.30535	329.346	2.6755
327.865	-9.30535	329.346	2.67312
327.865	-9.30535	329.346	2.67312
329.346	-9.29561	329.346	2.67074
329.346	-9.29561	330.827	2.67074
329.346	-9.28587	330.827	2.66836
329.346	-9.28587	330.827	2.66836
329.346	-9.28587	330.827	2.66836
329.346	-9.28587	330.827	2.67074
329.346	-9.28587	330.827	2.67074
330.827	-9.29561	330.827	2.67074
330.827	-9.30535	330.827	2.67312
330.827	-9.30535	330.827	2.67312
330.827	-9.32482	330.827	2.6755
330.827	-9.32482	330.827	2.6755
330.827	-9.33456	330.827	2.67788
330.827	-9.3443	330.827	2.68026
330.827	-9.35404	330.827	2.68026
332.308	-9.36377	330.827	2.68264
332.308	-9.37351	332.308	2.68264
332.308	-9.38325	332.308	2.68502
332.308	-9.39299	332.308	2.68741
332.308	-9.40273	332.308	2.68741
332.308	-9.41246	332.308	2.68979
332.308	-9.4222	332.308	2.68979
332.308	-9.4222	332.308	2.69217
332.308	-9.43194	332.308	2.69217
333.789	-9.44168	332.308	2.69455
333.789	-9.45142	332.308	2.69455
333.789	-9.45142	332.308	2.69455
333.789	-9.46116	332.308	2.69693
333.789	-9.47089	333.789	2.69693
333.789	-9.47089	333.789	2.69931
333.789	-9.48063	333.789	2.69931
333.789	-9.49037	333.789	2.69931
333.789	-9.49037	333.789	2.69931
335.27	-9.50011	333.789	2.69931
335.27	-9.50011	335.27	2.69931
335.27	-9.50985	335.27	2.70169
335.27	-9.50985	335.27	2.70169
335.27	-9.51958	335.27	2.70407
336.751	-9.52932	335.27	2.70407
336.751	-9.53906	335.27	2.70645
336.751	-9.55854	335.27	2.70645
336.751	-9.55854	335.27	2.70883
336.751	-9.55854	335.27	2.70883
336.751	-9.56828	335.27	2.71121
336.751	-9.56828	335.27	2.71359
336.751	-9.57801	335.27	2.71359
338.232	-9.58775	335.27	2.71597
338.232	-9.58775	336.751	2.71597
338.232	-9.59749	336.751	2.71835
338.232	-9.59749	336.751	2.72073
338.232	-9.60723	336.751	2.72073
338.232	-9.61697	336.751	2.72311
338.232	-9.61697	336.751	2.72549
338.232	-9.6267	336.751	2.72549
338.232	-9.63644	336.751	2.72787
338.232	-9.63644	336.751	2.72787
338.232	-9.64618	336.751	2.73025
338.232	-9.65592	336.751	2.73025
338.232	-9.65592	336.751	2.73025
338.232	-9.66566	336.751	2.73263
338.232	-9.66566	336.751	2.73263
339.713	-9.67539	336.751	2.73263
339.713	-9.67539	338.232	2.73501
339.713	-9.68513	338.232	2.73501
339.713	-9.68513	338.232	2.73501
339.713	-9.69487	338.232	2.73501
339.713	-9.69487	338.232	2.73501
339.713	-9.70461	338.232	2.73501
339.713	-9.71435	339.713	2.73739
339.713	-9.71435	339.713	2.73977
341.194	-9.72409	339.713	2.74216
341.194	-9.72409	339.713	2.74216
341.194	-9.73382	339.713	2.74454
341.194	-9.73382	339.713	2.74454
341.194	-9.74356	339.713	2.74692
341.194	-9.74356	339.713	2.7493
341.194	-9.7533	339.713	2.7493
341.194	-9.7533	339.713	2.75168
341.194	-9.76304	339.713	2.75406
341.194	-9.76304	339.713	2.75406
341.194	-9.77278	339.713	2.75644
341.194	-9.78251	339.713	2.75882
342.675	-9.78251	339.713	2.7612
342.675	-9.79225	339.713	2.7612
342.675	-9.80199	339.713	2.76358
342.675	-9.81173	339.713	2.76596
342.675	-9.81173	341.194	2.76834
342.675	-9.82147	341.194	2.76834
342.675	-9.82147	341.194	2.77072
342.675	-9.83121	341.194	2.7731
342.675	-9.84094	341.194	2.7731
342.675	-9.84094	341.194	2.77548
344.156	-9.87016	341.194	2.77548
344.156	-9.8799	341.194	2.77786
345.637	-9.89937	341.194	2.77786
345.637	-9.90911	341.194	2.78024
345.637	-9.90911	341.194	2.78024
345.637	-9.91885	341.194	2.78024
345.637	-9.92859	341.194	2.78262
345.637	-9.92859	341.194	2.78262
345.637	-9.93833	341.194	2.78262
345.637	-9.94806	341.194	2.78262
347.118	-9.94806	341.194	2.78262
347.118	-9.9578	341.194	2.78262
347.118	-9.96754	341.194	2.78024
347.118	-9.97728	341.194	2.78024
347.118	-9.97728	341.194	2.78024
347.118	-9.98702	341.194	2.77786
347.118	-9.99675	341.194	2.77786
347.118	-9.99675	341.194	2.77548
347.118	-10.0162	341.194	2.77548
348.599	-10.026	341.194	2.7731
348.599	-10.0357	341.194	2.7731
350.08	-10.0454	341.194	2.77072
350.08	-10.0649	341.194	2.77072
350.08	-10.0649	342.675	2.76834
350.08	-10.0747	342.675	2.76834
350.08	-10.0844	342.675	2.76596
350.08	-10.0844	342.675	2.76596
350.08	-10.0941	342.675	2.76358
350.08	-10.1039	342.675	2.76358
350.08	-10.1136	342.675	2.7612
351.561	-10.1136	342.675	2.7612
351.561	-10.1234	342.675	2.75882
351.561	-10.1331	342.675	2.75882
351.561	-10.1428	342.675	2.75882
351.561	-10.1526	342.675	2.75882
351.561	-10.1526	342.675	2.75644
351.561	-10.1623	342.675	2.75644
351.561	-10.172	342.675	2.75644
351.561	-10.1818	342.675	2.75644
351.561	-10.1915	342.675	2.75882
353.042	-10.2013	342.675	2.75882
353.042	-10.211	342.675	2.75882
353.042	-10.211	342.675	2.7612
353.042	-10.2207	342.675	2.7612
353.042	-10.2207	342.675	2.76358
353.042	-10.2207	344.156	2.76596
354.523	-10.2207	344.156	2.76596
354.523	-10.2207	344.156	2.76834
354.523	-10.2305	344.156	2.77072
356.004	-10.2305	344.156	2.7731
356.004	-10.25	344.156	2.77548
356.004	-10.25	344.156	2.77786
356.004	-10.2597	344.156	2.78024
356.004	-10.2597	344.156	2.78262
356.004	-10.2694	344.156	2.785
356.004	-10.2694	344.156	2.78738
356.004	-10.2792	344.156	2.78976
356.004	-10.2792	344.156	2.79214
356.004	-10.2889	344.156	2.79452
356.004	-10.2986	344.156	2.79691
356.004	-10.2986	344.156	2.79929
356.004	-10.3084	344.156	2.80167
356.004	-10.3084	345.637	2.80643
357.485	-10.3181	345.637	2.80881
357.485	-10.3278	345.637	2.81119
357.485	-10.3278	345.637	2.81357
357.485	-10.3376	345.637	2.81595
357.485	-10.3376	345.637	2.81833
357.485	-10.3473	345.637	2.82071
357.485	-10.3473	345.637	2.82547
357.485	-10.3571	345.637	2.83023
357.485	-10.3571	345.637	2.83261
357.485	-10.3668	345.637	2.83737
357.485	-10.3668	345.637	2.83975
357.485	-10.3668	345.637	2.84213
357.485	-10.3668	345.637	2.84451
357.485	-10.3668	345.637	2.84689
357.485	-10.3765	347.118	2.84928
357.485	-10.3668	347.118	2.85166
358.966	-10.3668	347.118	2.85404
358.966	-10.3668	347.118	2.85404
358.966	-10.3668	347.118	2.85404
358.966	-10.3668	347.118	2.85642
358.966	-10.3571	347.118	2.85642
358.966	-10.3571	347.118	2.85642
358.966	-10.3473	347.118	2.85642
358.966	-10.3473	347.118	2.85642
358.966	-10.3473	347.118	2.85642
358.966	-10.3376	347.118	2.85404
358.966	-10.3376	347.118	2.85404
360.447	-10.3278	348.599	2.85404
360.447	-10.3278	348.599	2.85166
360.447	-10.3278	348.599	2.85166
360.447	-10.3278	348.599	2.84928
360.447	-10.3278	348.599	2.84928
360.447	-10.3278	348.599	2.84689
360.447	-10.3278	348.599	2.84689
360.447	-10.3278	348.599	2.84451
360.447	-10.3376	348.599	2.84451
360.447	-10.3376	348.599	2.84213
360.447	-10.3473	348.599	2.84213
361.928	-10.3473	348.599	2.84213
361.928	-10.3571	348.599	2.83975
361.928	-10.3571	350.08	2.83975
361.928	-10.3571	350.08	2.83737
361.928	-10.3668	350.08	2.83737
361.928	-10.3668	350.08	2.83737
361.928	-10.3668	350.08	2.83737
361.928	-10.3668	350.08	2.83737
361.928	-10.3668	350.08	2.83737
361.928	-10.3668	350.08	2.83737
361.928	-10.3668	350.08	2.83737
361.928	-10.3571	350.08	2.83975
363.409	-10.3571	350.08	2.83975
363.409	-10.3571	350.08	2.84213
363.409	-10.3571	350.08	2.84213
363.409	-10.3473	351.561	2.84451
363.409	-10.3571	351.561	2.84689
363.409	-10.3571	351.561	2.84689
363.409	-10.3571	351.561	2.84928
363.409	-10.3571	351.561	2.85166
363.409	-10.3668	351.561	2.85404
363.409	-10.3668	351.561	2.85642
364.889	-10.3765	351.561	2.8588
364.889	-10.3765	351.561	2.86118
364.889	-10.3863	351.561	2.86356
364.889	-10.3863	351.561	2.86594
364.889	-10.396	351.561	2.86832
364.889	-10.4058	351.561	2.8707
364.889	-10.4058	351.561	2.8707
364.889	-10.4155	351.561	2.87308
364.889	-10.4252	353.042	2.87546
364.889	-10.435	353.042	2.87784
364.889	-10.4447	353.042	2.88022
364.889	-10.4544	353.042	2.88022
366.37	-10.4642	353.042	2.8826
366.37	-10.4642	353.042	2.8826
366.37	-10.4739	353.042	2.88498
366.37	-10.4837	353.042	2.88498
366.37	-10.4934	353.042	2.88498
366.37	-10.5031	353.042	2.88736
366.37	-10.5129	354.523	2.88736
366.37	-10.5226	354.523	2.88736
366.37	-10.5323	354.523	2.88736
366.37	-10.5421	354.523	2.88498
366.37	-10.5518	354.523	2.88498
366.37	-10.5616	356.004	2.88498
366.37	-10.5616	356.004	2.8826
366.37	-10.5713	356.004	2.8826
366.37	-10.581	357.485	2.88022
367.851	-10.5908	357.485	2.87308
367.851	-10.5908	357.485	2.8707
367.851	-10.6005	357.485	2.8707
367.851	-10.6103	357.485	2.86832
367.851	-10.6103	357.485	2.86832
367.851	-10.62	357.485	2.86594
367.851	-10.62	357.485	2.86594
367.851	-10.62	358.966	2.86356
367.851	-10.6297	358.966	2.86356
367.851	-10.6297	358.966	2.86118
367.851	-10.6297	358.966	2.8588
367.851	-10.6297	358.966	2.8588
367.851	-10.6297	358.966	2.85642
367.851	-10.6297	358.966	2.85642
369.332	-10.6297	358.966	2.85404
369.332	-10.6297	358.966	2.85404
369.332	-10.62	358.966	2.85404
369.332	-10.62	358.966	2.85166
369.332	-10.62	358.966	2.85166
369.332	-10.6103	358.966	2.85166
369.332	-10.6103	358.966	2.85166
369.332	-10.6103	358.966	2.84928
369.332	-10.6103	358.966	2.84928
369.332	-10.6005	358.966	2.84928
370.813	-10.6005	360.447	2.85166
370.813	-10.6005	360.447	2.85166
370.813	-10.6005	360.447	2.85166
370.813	-10.6103	360.447	2.85166
370.813	-10.6103	360.447	2.85404
370.813	-10.6103	360.447	2.85404
370.813	-10.6103	360.447	2.85642
370.813	-10.62	360.447	2.8588
370.813	-10.62	360.447	2.86118
370.813	-10.6297	360.447	2.86356
370.813	-10.6297	360.447	2.86594
370.813	-10.6395	360.447	2.86832
370.813	-10.6395	360.447	2.8707
370.813	-10.6492	360.447	2.87546
370.813	-10.6492	360.447	2.87784
370.813	-10.659	360.447	2.8826
372.294	-10.6687	360.447	2.88498
372.294	-10.6687	360.447	2.88974
372.294	-10.6784	360.447	2.89212
372.294	-10.6882	360.447	2.89688
372.294	-10.6979	360.447	2.90164
372.294	-10.6979	360.447	2.90403
372.294	-10.7076	361.928	2.90879
372.294	-10.7174	361.928	2.91117
372.294	-10.7174	361.928	2.91593
372.294	-10.7271	361.928	2.92069
372.294	-10.7369	361.928	2.92307
372.294	-10.7369	361.928	2.92783
372.294	-10.7466	361.928	2.93021
372.294	-10.7661	361.928	2.93497
372.294	-10.7855	361.928	2.93735
372.294	-10.7953	361.928	2.94211
373.775	-10.805	361.928	2.94449
373.775	-10.805	361.928	2.94687
373.775	-10.805	361.928	2.94925
373.775	-10.805	361.928	2.95163
373.775	-10.7953	361.928	2.95401
373.775	-10.7953	361.928	2.95639
373.775	-10.7953	361.928	2.95878
375.256	-10.7855	361.928	2.96116
375.256	-10.7855	361.928	2.96354
375.256	-10.7758	361.928	2.96354
375.256	-10.7758	361.928	2.96354
375.256	-10.7661	361.928	2.96354
375.256	-10.7661	361.928	2.96354
375.256	-10.7661	361.928	2.96354
375.256	-10.7563	361.928	2.96354
375.256	-10.7563	363.409	2.96354
376.737	-10.7563	363.409	2.96116
376.737	-10.7563	363.409	2.96116
376.737	-10.7661	363.409	2.95878
376.737	-10.7661	363.409	2.95639
376.737	-10.7661	363.409	2.95639
376.737	-10.7661	363.409	2.95401
376.737	-10.7758	363.409	2.95163
376.737	-10.7758	363.409	2.94925
376.737	-10.7855	363.409	2.94925
376.737	-10.7855	363.409	2.94687
376.737	-10.7953	363.409	2.94449
376.737	-10.7953	363.409	2.94211
376.737	-10.805	363.409	2.93973
376.737	-10.805	363.409	2.93735
376.737	-10.8148	364.889	2.93497
376.737	-10.8148	364.889	2.93259
376.737	-10.8245	364.889	2.93021
378.218	-10.8245	364.889	2.92783
378.218	-10.8342	364.889	2.92783
378.218	-10.8342	364.889	2.92545
378.218	-10.844	364.889	2.92307
378.218	-10.844	364.889	2.92307
378.218	-10.8537	364.889	2.92069
378.218	-10.8537	364.889	2.92069
378.218	-10.8635	364.889	2.92069
378.218	-10.8635	366.37	2.92069
378.218	-10.8732	366.37	2.91831
378.218	-10.8732	366.37	2.92069
378.218	-10.8732	366.37	2.92069
378.218	-10.8732	366.37	2.92069
378.218	-10.8732	366.37	2.92069
378.218	-10.8829	366.37	2.92069
378.218	-10.8829	366.37	2.92307
378.218	-10.8732	366.37	2.92307
378.218	-10.8732	366.37	2.92545
378.218	-10.8732	366.37	2.92545
378.218	-10.8732	366.37	2.92545
379.699	-10.8732	366.37	2.92783
379.699	-10.8635	366.37	2.92783
379.699	-10.8635	366.37	2.93021
379.699	-10.8635	366.37	2.93021
379.699	-10.8537	367.851	2.93259
379.699	-10.8537	367.851	2.93259
379.699	-10.844	367.851	2.93497
379.699	-10.844	367.851	2.93497
379.699	-10.8342	367.851	2.93735
379.699	-10.8342	367.851	2.93735
379.699	-10.8245	367.851	2.93735
379.699	-10.8245	367.851	2.93973
379.699	-10.8148	367.851	2.93973
379.699	-10.8148	367.851	2.93973
379.699	-10.805	367.851	2.93973
381.18	-10.805	367.851	2.93973
381.18	-10.7953	367.851	2.93973
381.18	-10.7953	367.851	2.93973
381.18	-10.7953	367.851	2.93973
381.18	-10.7953	367.851	2.93973
381.18	-10.7855	367.851	2.93735
381.18	-10.7855	367.851	2.93735
381.18	-10.7855	367.851	2.93735
381.18	-10.7855	369.332	2.93497
381.18	-10.7855	369.332	2.93497
381.18	-10.7855	369.332	2.93259
381.18	-10.7953	369.332	2.93259
381.18	-10.7953	369.332	2.93259
382.661	-10.805	369.332	2.93021
382.661	-10.805	369.332	2.92783
382.661	-10.8148	369.332	2.92783
382.661	-10.8148	369.332	2.92545
382.661	-10.8245	369.332	2.92545
382.661	-10.8245	369.332	2.92307
382.661	-10.8245	369.332	2.92307
382.661	-10.8342	369.332	2.92069
382.661	-10.8342	369.332	2.92069
382.661	-10.844	369.332	2.91831
384.142	-10.844	369.332	2.91831
384.142	-10.844	369.332	2.91593
384.142	-10.844	370.813	2.91593
384.142	-10.8537	370.813	2.91355
384.142	-10.8537	370.813	2.91355
384.142	-10.8537	370.813	2.91355
384.142	-10.8635	370.813	2.91117
385.623	-10.8635	370.813	2.91117
385.623	-10.8732	370.813	2.91117
385.623	-10.8829	370.813	2.91117
385.623	-10.8829	370.813	2.91117
385.623	-10.8927	370.813	2.91117
385.623	-10.9024	370.813	2.91117
385.623	-10.9024	370.813	2.91117
385.623	-10.9121	370.813	2.91117
385.623	-10.9219	370.813	2.91117
385.623	-10.9316	370.813	2.91355
385.623	-10.9413	370.813	2.91355
385.623	-10.9511	372.294	2.91593
387.104	-10.9608	372.294	2.91831
387.104	-10.9706	372.294	2.91831
387.104	-10.9803	372.294	2.92069
387.104	-10.9901	372.294	2.92069
387.104	-10.9998	372.294	2.92307
387.104	-11.0095	372.294	2.92545
387.104	-11.0095	372.294	2.92545
387.104	-11.0193	372.294	2.92545
387.104	-11.0193	372.294	2.92783
387.104	-11.029	372.294	2.92783
387.104	-11.0387	372.294	2.93497
387.104	-11.0485	373.775	2.93973
387.104	-11.0582	373.775	2.94687
387.104	-11.0679	373.775	2.95639
387.104	-11.0679	373.775	2.95878
387.104	-11.0777	373.775	2.96116
388.585	-11.0874	373.775	2.96354
388.585	-11.0972	373.775	2.96592
388.585	-11.0972	373.775	2.9683
388.585	-11.1069	373.775	2.97068
388.585	-11.1166	375.256	2.97306
388.585	-11.1264	375.256	2.97544
388.585	-11.1264	375.256	2.97544
388.585	-11.1361	375.256	2.97782
388.585	-11.1361	375.256	2.9802
388.585	-11.1459	375.256	2.98258
388.585	-11.1459	375.256	2.98496
388.585	-11.1556	375.256	2.98734
388.585	-11.1556	375.256	2.98972
388.585	-11.1653	375.256	2.9921
390.066	-11.1653	375.256	2.99448
390.066	-11.1653	375.256	2.99686
390.066	-11.1653	375.256	2.99924
390.066	-11.1653	375.256	2.99924
390.066	-11.1653	375.256	3.00162
390.066	-11.1556	375.256	3.004
391.547	-11.1556	375.256	3.00638
391.547	-11.1556	376.737	3.00638
391.547	-11.1556	376.737	3.00876
391.547	-11.1556	376.737	3.00876
393.028	-11.1556	376.737	3.01114
393.028	-11.1556	376.737	3.01114
393.028	-11.1556	376.737	3.01114
393.028	-11.1556	376.737	3.01114
393.028	-11.1556	376.737	3.01114
393.028	-11.1459	376.737	3.01114
394.509	-11.1459	376.737	3.01114
394.509	-11.1361	376.737	3.01114
394.509	-11.1361	376.737	3.01114
394.509	-11.1361	376.737	3.01114
394.509	-11.1361	376.737	3.00876
394.509	-11.1361	376.737	3.00876
394.509	-11.1361	376.737	3.00876
395.99	-11.1459	376.737	3.00638
395.99	-11.1459	376.737	3.00638
395.99	-11.1556	376.737	3.004
395.99	-11.1556	376.737	3.004
395.99	-11.1653	376.737	3.00162
395.99	-11.1653	378.218	2.99924
395.99	-11.1751	378.218	2.99924
397.471	-11.1848	378.218	2.99686
397.471	-11.1848	378.218	2.99448
397.471	-11.1945	378.218	2.99448
397.471	-11.2043	378.218	2.9921
398.952	-11.214	378.218	2.98972
398.952	-11.2238	378.218	2.98972
398.952	-11.2335	378.218	2.98734
398.952	-11.2432	378.218	2.98496
400.433	-11.253	378.218	2.98496
400.433	-11.253	378.218	2.98258
400.433	-11.2627	378.218	2.9802
400.433	-11.2724	378.218	2.9802
401.914	-11.2822	378.218	2.97782
401.914	-11.3017	378.218	2.97782
401.914	-11.3017	378.218	2.97544
401.914	-11.3114	379.699	2.97306
401.914	-11.3211	379.699	2.97068
401.914	-11.3211	379.699	2.97306
401.914	-11.3309	379.699	2.97306
401.914	-11.3406	379.699	2.97544
401.914	-11.3504	379.699	2.97782
403.395	-11.3504	381.18	2.9802
403.395	-11.3601	381.18	2.98496
403.395	-11.3698	381.18	2.98496
403.395	-11.3698	381.18	2.98734
403.395	-11.3796	381.18	2.98972
403.395	-11.3893	381.18	2.9921
403.395	-11.3893	381.18	2.9921
403.395	-11.3991	381.18	2.99448
404.876	-11.3991	381.18	2.99686
404.876	-11.3893	381.18	2.99686
404.876	-11.3893	381.18	2.99924
404.876	-11.3796	381.18	3.00162
406.357	-11.3796	381.18	3.004
406.357	-11.3698	381.18	3.004
406.357	-11.3601	382.661	3.00638
406.357	-11.3601	382.661	3.00876
406.357	-11.3504	382.661	3.01114
406.357	-11.3406	382.661	3.01114
406.357	-11.3406	382.661	3.01353
406.357	-11.3309	382.661	3.01591
406.357	-11.3309	382.661	3.01591
407.838	-11.3211	382.661	3.01829
407.838	-11.3211	382.661	3.01829
407.838	-11.3114	382.661	3.02067
407.838	-11.3114	382.661	3.02067
407.838	-11.3017	382.661	3.02305
407.838	-11.3017	382.661	3.02305
409.319	-11.3114	382.661	3.02781
409.319	-11.3114	382.661	3.02781
409.319	-11.3211	384.142	3.02781
409.319	-11.3309	384.142	3.02781
410.8	-11.3309	384.142	3.02543
410.8	-11.3406	385.623	3.02543
410.8	-11.3601	385.623	3.02305
412.281	-11.3698	385.623	3.02067
412.281	-11.3893	387.104	3.01591
412.281	-11.3893	387.104	3.01591
412.281	-11.3991	387.104	3.01353
412.281	-11.4088	387.104	3.01114
412.281	-11.4088	387.104	3.01114
412.281	-11.4185	387.104	3.00876
412.281	-11.4283	387.104	3.00638
412.281	-11.4283	388.585	3.00638
412.281	-11.438	388.585	3.004
412.281	-11.4477	388.585	3.004
412.281	-11.4575	388.585	3.00162
412.281	-11.4575	388.585	3.00162
413.762	-11.4672	388.585	2.99924
413.762	-11.477	388.585	2.99924
413.762	-11.477	388.585	2.99924
413.762	-11.4867	388.585	2.99924
413.762	-11.4964	388.585	2.99924
413.762	-11.4964	390.066	2.99924
413.762	-11.5062	390.066	2.99924
413.762	-11.5062	390.066	3.00162
413.762	-11.5159	390.066	3.00162
413.762	-11.5159	390.066	3.004
413.762	-11.5256	390.066	3.004
413.762	-11.5354	390.066	3.00638
413.762	-11.5451	391.547	3.00638
415.243	-11.5451	391.547	3.00876
415.243	-11.5451	391.547	3.00876
415.243	-11.5549	391.547	3.01114
415.243	-11.5549	393.028	3.01114
415.243	-11.5549	393.028	3.00876
416.724	-11.5646	394.509	3.01114
416.724	-11.5646	394.509	3.01829
416.724	-11.5743	394.509	3.01829
416.724	-11.5743	394.509	3.02067
416.724	-11.5743	394.509	3.02305
416.724	-11.5841	394.509	3.02305
416.724	-11.5841	395.99	3.02543
416.724	-11.5841	395.99	3.02543
418.205	-11.5841	395.99	3.02781
418.205	-11.5841	395.99	3.03019
418.205	-11.5841	395.99	3.03019
418.205	-11.5841	395.99	3.03257
418.205	-11.5743	395.99	3.03495
418.205	-11.5743	395.99	3.03495
418.205	-11.5646	395.99	3.03733
418.205	-11.5646	395.99	3.03733
418.205	-11.5549	395.99	3.03971
418.205	-11.5549	395.99	3.03971
418.205	-11.5451	397.471	3.04209
418.205	-11.5451	397.471	3.04209
418.205	-11.5354	397.471	3.04447
419.686	-11.5256	397.471	3.04447
419.686	-11.5256	397.471	3.04447
419.686	-11.5159	397.471	3.04447
419.686	-11.5159	397.471	3.04685
419.686	-11.5062	397.471	3.04447
419.686	-11.4964	397.471	3.04447
419.686	-11.4964	397.471	3.04447
419.686	-11.4867	398.952	3.04209
419.686	-11.4867	398.952	3.04209
419.686	-11.477	398.952	3.03971
419.686	-11.477	398.952	3.03971
421.167	-11.4575	398.952	3.03733
421.167	-11.4575	398.952	3.03733
421.167	-11.4672	400.433	3.03495
422.648	-11.477	400.433	3.03495
422.648	-11.4867	401.914	3.03733
422.648	-11.4867	401.914	3.03971
422.648	-11.4964	401.914	3.04209
422.648	-11.5062	401.914	3.04209
422.648	-11.5062	401.914	3.04447
422.648	-11.5159	401.914	3.04685
422.648	-11.5256	403.395	3.04923
422.648	-11.5256	403.395	3.05161
424.128	-11.5354	403.395	3.05399
424.128	-11.5451	403.395	3.05637
424.128	-11.5451	403.395	3.05875
424.128	-11.5549	403.395	3.06113
424.128	-11.5549	403.395	3.06351
424.128	-11.5646	403.395	3.06589
424.128	-11.5646	403.395	3.06828
424.128	-11.5646	403.395	3.07066
424.128	-11.5743	403.395	3.07066
424.128	-11.5743	403.395	3.07304
424.128	-11.5743	403.395	3.07542
424.128	-11.5743	403.395	3.07542
424.128	-11.5646	403.395	3.0778
424.128	-11.5646	404.876	3.08018
425.609	-11.5646	404.876	3.08018
425.609	-11.5646	404.876	3.08256
425.609	-11.5646	404.876	3.08494
425.609	-11.5646	404.876	3.08494
425.609	-11.5646	404.876	3.08494
425.609	-11.5646	404.876	3.08732
425.609	-11.5646	404.876	3.08732
425.609	-11.5743	404.876	3.08732
425.609	-11.5743	404.876	3.08732
425.609	-11.5743	404.876	3.08732
427.09	-11.5841	404.876	3.08732
427.09	-11.5841	404.876	3.08732
427.09	-11.5938	404.876	3.08732
427.09	-11.6036	404.876	3.08732
427.09	-11.6036	406.357	3.08494
427.09	-11.6133	406.357	3.08494
427.09	-11.623	406.357	3.08256
427.09	-11.623	406.357	3.08256
427.09	-11.6328	406.357	3.08018
427.09	-11.6425	406.357	3.08018
427.09	-11.6522	406.357	3.0778
427.09	-11.662	406.357	3.0778
427.09	-11.662	406.357	3.07542
428.571	-11.6717	406.357	3.07304
428.571	-11.6814	406.357	3.07304
428.571	-11.6912	406.357	3.07066
428.571	-11.7009	406.357	3.06828
428.571	-11.7107	406.357	3.06828
428.571	-11.7204	407.838	3.06589
428.571	-11.7301	407.838	3.06351
428.571	-11.7399	407.838	3.06351
428.571	-11.7496	407.838	3.06113
428.571	-11.7594	407.838	3.05875
428.571	-11.7594	407.838	3.05637
428.571	-11.7691	407.838	3.05161
428.571	-11.7788	407.838	3.04923
428.571	-11.7886	409.319	3.04923
430.052	-11.7983	409.319	3.04923
430.052	-11.808	409.319	3.05161
430.052	-11.808	409.319	3.05399
430.052	-11.8178	409.319	3.05637
430.052	-11.8178	409.319	3.05637
430.052	-11.8275	409.319	3.05875
430.052	-11.8275	409.319	3.05875
430.052	-11.8373	409.319	3.06113
430.052	-11.8373	409.319	3.06113
430.052	-11.847	410.8	3.06351
430.052	-11.847	410.8	3.06589
430.052	-11.847	410.8	3.06589
431.533	-11.847	410.8	3.06828
431.533	-11.847	410.8	3.07066
431.533	-11.8373	410.8	3.07066
431.533	-11.8373	410.8	3.07304
431.533	-11.8373	410.8	3.07542
431.533	-11.8275	410.8	3.0778
433.014	-11.8275	410.8	3.08018
433.014	-11.8275	410.8	3.08018
433.014	-11.8275	410.8	3.08256
433.014	-11.8275	410.8	3.08494
433.014	-11.8275	410.8	3.08732
433.014	-11.8275	410.8	3.08732
433.014	-11.8373	410.8	3.0897
434.495	-11.8373	410.8	3.09208
434.495	-11.8373	412.281	3.09446
434.495	-11.8373	412.281	3.09446
434.495	-11.8373	412.281	3.09684
434.495	-11.8373	412.281	3.09922
434.495	-11.8275	412.281	3.09922
434.495	-11.8275	412.281	3.1016
434.495	-11.8178	412.281	3.10398
434.495	-11.8178	412.281	3.10874
434.495	-11.808	412.281	3.1135
434.495	-11.808	412.281	3.11826
434.495	-11.7983	413.762	3.12303
434.495	-11.7983	413.762	3.12541
434.495	-11.7886	413.762	3.12779
435.976	-11.7886	413.762	3.13017
435.976	-11.7788	413.762	3.13255
435.976	-11.7788	413.762	3.13255
435.976	-11.7691	413.762	3.13493
435.976	-11.7691	413.762	3.13493
435.976	-11.7594	413.762	3.13731
435.976	-11.7594	415.243	3.13731
435.976	-11.7594	415.243	3.13969
435.976	-11.7594	415.243	3.13969
435.976	-11.7594	415.243	3.13969
435.976	-11.7594	415.243	3.13969
435.976	-11.7594	415.243	3.13731
435.976	-11.7594	415.243	3.13731
435.976	-11.7594	415.243	3.13493
435.976	-11.7594	415.243	3.13493
437.457	-11.7691	415.243	3.13493
437.457	-11.7691	415.243	3.13255
437.457	-11.7691	415.243	3.13255
437.457	-11.7788	415.243	3.13017
437.457	-11.7788	416.724	3.13017
437.457	-11.7886	416.724	3.12779
437.457	-11.7983	416.724	3.12541
437.457	-11.7983	416.724	3.12541
437.457	-11.808	416.724	3.12303
437.457	-11.808	416.724	3.12064
437.457	-11.8178	416.724	3.12064
437.457	-11.8275	416.724	3.11826
437.457	-11.8373	416.724	3.11588
438.938	-11.8373	416.724	3.11588
438.938	-11.847	416.724	3.1135
438.938	-11.8567	416.724	3.11112
438.938	-11.8567	416.724	3.11112
438.938	-11.8665	416.724	3.10874
438.938	-11.8762	416.724	3.10636
438.938	-11.8957	416.724	3.10636
438.938	-11.9054	416.724	3.10398
440.419	-11.9152	418.205	3.10398
440.419	-11.9249	418.205	3.1016
440.419	-11.9249	418.205	3.1016
440.419	-11.9346	418.205	3.09922
440.419	-11.9346	418.205	3.09922
440.419	-11.9346	418.205	3.09684
441.9	-11.9249	418.205	3.09684
441.9	-11.9249	418.205	3.09446
441.9	-11.9249	418.205	3.09446
441.9	-11.9152	418.205	3.09208
441.9	-11.9152	418.205	3.09446
441.9	-11.9152	418.205	3.09446
443.381	-11.9152	419.686	3.09684
443.381	-11.9152	419.686	3.09684
443.381	-11.9249	419.686	3.1016
443.381	-11.9249	419.686	3.10398
443.381	-11.9249	419.686	3.10636
443.381	-11.9346	419.686	3.11112
443.381	-11.9346	419.686	3.11112
443.381	-11.9444	419.686	3.1135
443.381	-11.9444	419.686	3.11588
444.862	-11.9541	419.686	3.11826
444.862	-11.9541	419.686	3.11826
444.862	-11.9639	419.686	3.12064
444.862	-11.9639	421.167	3.12303
444.862	-11.9736	421.167	3.12303
444.862	-11.9736	421.167	3.12541
444.862	-11.9736	421.167	3.12779
444.862	-11.9736	421.167	3.12779
444.862	-11.9736	421.167	3.13017
444.862	-11.9736	421.167	3.13255
444.862	-11.9736	421.167	3.13255
444.862	-11.9639	421.167	3.13493
446.343	-11.9639	421.167	3.13731
446.343	-11.9639	421.167	3.13731
446.343	-11.9639	421.167	3.13969
446.343	-11.9639	421.167	3.13969
446.343	-11.9639	421.167	3.14207
446.343	-11.9639	421.167	3.14207
446.343	-11.9639	421.167	3.14445
446.343	-11.9736	422.648	3.14445
446.343	-11.9736	422.648	3.14445
446.343	-11.9736	422.648	3.14445
447.824	-11.9833	422.648	3.14683
447.824	-11.9833	422.648	3.14683
447.824	-11.9931	422.648	3.14683
447.824	-11.9931	422.648	3.14683
447.824	-12.0028	422.648	3.14683
447.824	-12.0028	422.648	3.14683
447.824	-12.0125	422.648	3.14683
447.824	-12.0223	422.648	3.14445
447.824	-12.0223	422.648	3.14445
447.824	-12.032	422.648	3.14445
447.824	-12.032	422.648	3.14207
447.824	-12.0418	422.648	3.14207
447.824	-12.0418	422.648	3.13969
449.305	-12.0515	422.648	3.13969
449.305	-12.0515	422.648	3.13969
449.305	-12.0612	422.648	3.13731
449.305	-12.0612	422.648	3.13493
449.305	-12.071	422.648	3.13493
449.305	-12.071	422.648	3.13255
449.305	-12.071	424.128	3.13255
449.305	-12.071	424.128	3.13017
450.786	-12.071	424.128	3.13017
450.786	-12.0612	424.128	3.12779
450.786	-12.0515	424.128	3.12541
450.786	-12.032	424.128	3.12541
450.786	-12.0223	424.128	3.12303
450.786	-12.0125	424.128	3.12303
450.786	-12.0028	424.128	3.12064
450.786	-12.0028	424.128	3.12064
450.786	-11.9931	424.128	3.11826
450.786	-11.9833	424.128	3.11826
452.267	-11.9833	424.128	3.11826
452.267	-11.9736	424.128	3.11588
452.267	-11.9639	424.128	3.1135
452.267	-11.9639	424.128	3.1135
452.267	-11.9541	424.128	3.1135
452.267	-11.9444	424.128	3.1135
452.267	-11.9444	425.609	3.1135
452.267	-11.9346	425.609	3.11588
452.267	-11.9346	425.609	3.11588
452.267	-11.9249	425.609	3.11826
452.267	-11.9249	425.609	3.12064
452.267	-11.9249	425.609	3.12303
452.267	-11.9152	425.609	3.12541
453.748	-11.9152	425.609	3.12541
453.748	-11.9152	427.09	3.12779
453.748	-11.9152	427.09	3.13017
453.748	-11.9152	427.09	3.13017
453.748	-11.9152	427.09	3.13255
453.748	-11.9249	427.09	3.13255
453.748	-11.9249	428.571	3.13255
453.748	-11.9249	428.571	3.13017
453.748	-11.9249	428.571	3.12779
453.748	-11.9346	428.571	3.12779
453.748	-11.9346	428.571	3.12779
453.748	-11.9444	428.571	3.12541
453.748	-11.9444	428.571	3.12541
453.748	-11.9541	428.571	3.12303
453.748	-11.9639	428.571	3.12303
453.748	-11.9639	428.571	3.12064
453.748	-11.9736	428.571	3.12064
453.748	-11.9833	428.571	3.11826
453.748	-11.9833	428.571	3.11826
453.748	-11.9931	428.571	3.11588
453.748	-12.0028	428.571	3.1135
455.229	-12.0125	430.052	3.1135
455.229	-12.0125	430.052	3.11112
455.229	-12.0223	430.052	3.11112
455.229	-12.032	430.052	3.10874
455.229	-12.0418	430.052	3.10874
455.229	-12.0515	430.052	3.10636
455.229	-12.0515	430.052	3.10636
455.229	-12.0612	430.052	3.10398
455.229	-12.071	430.052	3.10398
455.229	-12.0807	430.052	3.1016
455.229	-12.0807	430.052	3.1016
455.229	-12.0905	430.052	3.1016
455.229	-12.1002	430.052	3.1016
455.229	-12.1002	430.052	3.1016
455.229	-12.1099	430.052	3.1016
455.229	-12.1392	430.052	3.1016
456.71	-12.1489	430.052	3.1016
456.71	-12.1586	430.052	3.1016
456.71	-12.1781	431.533	3.1016
456.71	-12.1878	431.533	3.10398
456.71	-12.1878	431.533	3.10398
456.71	-12.1976	431.533	3.10398
456.71	-12.1976	431.533	3.10636
456.71	-12.2073	431.533	3.10636
458.191	-12.2073	431.533	3.10874
458.191	-12.2171	431.533	3.10874
458.191	-12.2171	431.533	3.11112
458.191	-12.2268	431.533	3.11112
458.191	-12.2365	431.533	3.1135
458.191	-12.2365	431.533	3.1135
458.191	-12.2463	431.533	3.11588
458.191	-12.2463	431.533	3.11826
458.191	-12.256	433.014	3.11826
458.191	-12.256	433.014	3.12064
458.191	-12.2657	433.014	3.12064
458.191	-12.2657	433.014	3.12303
458.191	-12.2755	433.014	3.12303
459.672	-12.2755	433.014	3.12779
459.672	-12.2852	433.014	3.13017
459.672	-12.2852	434.495	3.13017
459.672	-12.2852	434.495	3.13493
459.672	-12.295	434.495	3.13731
459.672	-12.295	434.495	3.13731
459.672	-12.295	434.495	3.13969
459.672	-12.295	434.495	3.13969
459.672	-12.295	434.495	3.14207
459.672	-12.295	434.495	3.14207
459.672	-12.2852	434.495	3.14445
459.672	-12.2852	434.495	3.14445
459.672	-12.2852	434.495	3.14683
461.153	-12.2755	434.495	3.14921
461.153	-12.2755	434.495	3.14921
461.153	-12.2657	435.976	3.15159
461.153	-12.2657	435.976	3.15159
461.153	-12.256	435.976	3.15397
461.153	-12.256	435.976	3.15397
461.153	-12.2463	435.976	3.15635
461.153	-12.2463	435.976	3.15635
461.153	-12.2463	435.976	3.15873
461.153	-12.2365	435.976	3.15873
462.634	-12.2365	435.976	3.15873
462.634	-12.2365	435.976	3.15873
462.634	-12.2463	435.976	3.15873
462.634	-12.2463	435.976	3.15873
462.634	-12.2463	435.976	3.15873
462.634	-12.2463	435.976	3.15873
464.115	-12.256	435.976	3.15873
464.115	-12.256	435.976	3.15635
464.115	-12.256	435.976	3.15635
464.115	-12.2463	437.457	3.15635
464.115	-12.2463	437.457	3.15635
464.115	-12.2365	437.457	3.15397
465.596	-12.2365	437.457	3.15397
465.596	-12.2268	437.457	3.15159
465.596	-12.2171	437.457	3.15159
465.596	-12.2171	437.457	3.14921
465.596	-12.2073	437.457	3.14921
467.077	-12.1976	437.457	3.14921
467.077	-12.1976	437.457	3.14683
467.077	-12.1976	437.457	3.14683
467.077	-12.1976	437.457	3.14683
467.077	-12.2073	437.457	3.14445
468.558	-12.2073	437.457	3.14445
468.558	-12.2171	437.457	3.14445
468.558	-12.2171	437.457	3.14445
468.558	-12.2171	438.938	3.14207
468.558	-12.2268	438.938	3.14207
468.558	-12.2268	438.938	3.14207
470.039	-12.2268	438.938	3.14207
470.039	-12.2268	438.938	3.14445
470.039	-12.2268	438.938	3.14445
470.039	-12.2171	438.938	3.14445
470.039	-12.2171	438.938	3.14445
470.039	-12.2073	438.938	3.14683
470.039	-12.2073	438.938	3.14683
470.039	-12.2073	438.938	3.14921
470.039	-12.1976	438.938	3.14921
470.039	-12.1878	438.938	3.15159
470.039	-12.1878	438.938	3.15397
470.039	-12.1781	438.938	3.15635
471.52	-12.1781	438.938	3.15635
471.52	-12.1684	438.938	3.15873
471.52	-12.1684	438.938	3.16111
471.52	-12.1586	438.938	3.16349
471.52	-12.1586	438.938	3.16587
471.52	-12.1489	440.419	3.16587
471.52	-12.1489	440.419	3.16825
471.52	-12.1489	440.419	3.17063
471.52	-12.1392	440.419	3.17301
471.52	-12.1392	440.419	3.17539
471.52	-12.1392	440.419	3.17778
471.52	-12.1392	440.419	3.18016
471.52	-12.1392	440.419	3.18254
473.001	-12.1489	440.419	3.18254
473.001	-12.1489	440.419	3.18492
473.001	-12.1489	440.419	3.1873
473.001	-12.1586	440.419	3.18968
473.001	-12.1684	440.419	3.19206
473.001	-12.1684	440.419	3.19206
473.001	-12.1781	440.419	3.19444
473.001	-12.1878	440.419	3.19444
474.482	-12.1976	440.419	3.20158
474.482	-12.2073	441.9	3.20396
474.482	-12.2171	441.9	3.20396
474.482	-12.2268	441.9	3.20396
474.482	-12.2365	441.9	3.20158
474.482	-12.2365	443.381	3.19682
474.482	-12.2463	443.381	3.19206
474.482	-12.256	443.381	3.18968
474.482	-12.2657	443.381	3.18968
474.482	-12.2755	443.381	3.1873
474.482	-12.2852	443.381	3.1873
474.482	-12.2852	443.381	3.18492
474.482	-12.295	443.381	3.18254
475.963	-12.3047	443.381	3.18254
475.963	-12.3144	443.381	3.18016
475.963	-12.3144	443.381	3.17778
475.963	-12.3242	443.381	3.17539
475.963	-12.3339	443.381	3.17539
475.963	-12.3339	443.381	3.17301
475.963	-12.3437	443.381	3.17063
475.963	-12.3437	443.381	3.17063
475.963	-12.3534	443.381	3.16825
475.963	-12.3534	444.862	3.16587
475.963	-12.3631	444.862	3.16587
477.444	-12.3534	444.862	3.16349
477.444	-12.3534	444.862	3.16111
477.444	-12.3437	444.862	3.16111
477.444	-12.3339	444.862	3.15873
478.925	-12.3339	444.862	3.15873
478.925	-12.3339	444.862	3.15635
478.925	-12.3339	444.862	3.15635
480.406	-12.3339	444.862	3.15397
480.406	-12.3437	444.862	3.15397
480.406	-12.3534	444.862	3.15397
480.406	-12.3534	444.862	3.15159
480.406	-12.3631	444.862	3.15159
480.406	-12.3631	444.862	3.15159
480.406	-12.3729	444.862	3.15159
480.406	-12.3729	444.862	3.15159
480.406	-12.3826	444.862	3.15159
480.406	-12.3826	444.862	3.15159
480.406	-12.3923	444.862	3.15159
480.406	-12.4021	444.862	3.15159
481.887	-12.4021	444.862	3.15397
481.887	-12.4118	444.862	3.15397
481.887	-12.4118	444.862	3.15635
481.887	-12.4215	446.343	3.15635
481.887	-12.4215	446.343	3.15873
481.887	-12.4313	446.343	3.15873
481.887	-12.4313	446.343	3.16111
481.887	-12.441	446.343	3.16349
481.887	-12.441	446.343	3.16349
481.887	-12.441	446.343	3.16587
481.887	-12.441	446.343	3.16825
481.887	-12.441	446.343	3.16825
481.887	-12.441	446.343	3.17063
481.887	-12.441	446.343	3.17063
481.887	-12.441	446.343	3.17539
481.887	-12.441	447.824	3.18016
483.368	-12.441	447.824	3.18254
[truncated: 42,664 more rows]

## Sheet: Fig. 2I
F(Hz) (GSH Treatment)		D(1E-6) (GSH Treatment)
0.56961	0.01407	0.56961	-0.00271
2.05058	0.01407	2.05058	-0.00271
3.53156	0.01407	3.53156	-0.00271
5.01253	0.00433	5.01253	-0.00271
5.01253	0.00433	6.49351	-0.00271
6.49351	0.00433	7.97448	-0.00271
7.97448	0.00433	9.45546	-0.00271
9.45546	0.00433	10.9364	-0.00271
10.9364	0.00433	12.4174	-0.00271
12.4174	0.00433	13.8984	-0.00271
13.8984	0.00433	15.3794	-0.00271
15.3794	0.00433	16.8603	-0.00271
16.8603	0.00433	18.3413	-0.00271
18.3413	0.00433	19.8223	-0.00271
19.8223	0.00433	21.3033	-0.00271
21.3033	0.00433	22.7842	-0.00271
22.7842	0.00433	24.2652	-0.00271
24.2652	0.00433	25.7462	-0.00271
25.7462	0.00433	27.2272	-0.00271
27.2272	0.00433	28.7081	-0.00271
28.7081	0.00433	30.1891	-0.00271
30.1891	0.00433	31.6701	-0.00271
31.6701	0.00433	33.1511	-0.00271
33.1511	0.00433	34.632	-0.00271
34.632	0.00433	36.113	-0.00271
36.113	0.00433	37.594	-0.00271
37.594	0.00433	39.075	-0.00271
39.075	0.00433	40.5559	-0.00271
40.5559	0.00433	42.0369	-0.00271
42.0369	0.00433	43.5179	-0.00271
43.5179	0.00433	44.9989	-0.00271
44.9989	0.00433	46.4798	-0.00271
46.4798	0.00433	47.9608	-0.00271
47.9608	0.00433	49.4418	-0.00271
49.4418	0.00433	50.9228	-0.00271
50.9228	0.00433	52.4037	-0.00271
52.4037	0.00433	52.4037	-0.000324605
53.8847	0.00433	53.8847	-0.000324605
55.3657	0.00433	55.3657	-0.000324605
56.8467	0.00433	56.8467	-0.000324605
58.3276	0.00433	58.3276	-0.000324605
59.8086	0.00433	59.8086	-0.000324605
61.2896	0.00433	61.2896	-0.000324605
62.7706	0.00433	62.7706	-0.000324605
64.2515	0.00433	64.2515	-0.000324605
65.7325	0.00433	65.7325	-0.000324605
67.2135	0.00433	67.2135	-0.000324605
68.6945	0.00433	68.6945	-0.000324605
70.1754	0.00433	70.1754	-0.000324605
71.6564	0.00433	71.6564	-0.000324605
73.1374	0.00433	73.1374	-0.000324605
74.6184	0.00433	74.6184	-0.000324605
76.0993	0.00433	76.0993	-0.000324605
77.5803	0.00433	77.5803	-0.000324605
79.0613	0.00433	79.0613	-0.000324605
80.5423	0.00433	80.5423	-0.000324605
82.0232	0.00433	82.0232	-0.000324605
83.5042	0.00433	83.5042	-0.000324605
84.9852	0.00433	84.9852	-0.000324605
86.4662	0.00433	86.4662	-0.000324605
87.9471	0.00433	87.9471	-0.000324605
89.4281	0.00433	89.4281	-0.000324605
90.9091	0.00433	90.9091	-0.000324605
92.3901	0.00433	92.3901	-0.000324605
93.871	0.00433	93.871	-0.000324605
95.352	0.00433	95.352	-0.000324605
96.833	0.00433	96.833	-0.000324605
98.314	0.00433	98.314	-0.000324605
99.7949	0.00433	99.7949	-0.000324605
101.276	0.00433	101.276	-0.000324605
102.757	0.00433	102.757	-0.000324605
104.238	0.00433	104.238	-0.000324605
105.719	0.00433	105.719	-0.000324605
107.2	0.00433	107.2	-0.000324605
108.681	0.00433	108.681	-0.000324605
110.162	0.00433	110.162	-0.000324605
111.643	0.00433	111.643	-0.000324605
113.124	0.00433	113.124	-0.000324605
114.605	0.00433	114.605	-0.000324605
116.086	0.00433	116.086	-0.000324605
117.567	0.00433	117.567	-0.000324605
119.048	0.00433	119.048	-0.000324605
120.529	0.00433	120.529	-0.000324605
122.01	0.00433	122.01	-0.000324605
123.491	0.00433	123.491	-0.000324605
124.972	0.00433	124.972	-0.000324605
126.452	0.00433	126.452	-0.000324605
127.933	0.00433	127.933	-0.000324605
129.414	0.00433	129.414	-0.000324605
130.895	0.00433	130.895	-0.000324605
132.376	0.00433	132.376	-0.000324605
133.857	0.00433	133.857	-0.000324605
135.338	0.00433	135.338	-0.000324605
136.819	0.00433	136.819	-0.000324605
138.3	0.00433	138.3	-0.000324605
139.781	0.00433	139.781	-0.000324605
141.262	0.00433	141.262	-0.000324605
142.743	0.00433	142.743	-0.000324605
144.224	0.00433	144.224	-0.000324605
145.705	0.00433	145.705	-0.000324605
147.186	0.00433	147.186	-0.000324605
148.667	0.00433	148.667	-0.000324605
150.148	0.00433	150.148	-0.000324605
151.629	0.00433	151.629	-0.000324605
153.11	0.00433	153.11	-0.000324605
154.591	0.00433	154.591	-0.000324605
156.072	0.00433	156.072	-0.000324605
157.553	0.00433	157.553	-0.000324605
159.034	0.00433	159.034	-0.000324605
160.515	0.00433	160.515	-0.000324605
161.996	0.00433	161.996	-0.000324605
163.477	0.00433	163.477	-0.000324605
164.958	0.00433	164.958	-0.000324605
166.439	0.00433	166.439	-0.000324605
167.92	-0.00541	167.92	-0.000324605
167.92	-0.00541	169.401	-0.000324605
169.401	-0.00541	170.882	-0.000324605
170.882	-0.00541	172.363	-0.000324605
172.363	-0.00541	173.844	-0.000324605
173.844	-0.00541	175.325	0.00206
175.325	-0.01515	176.806	0.00206
176.806	-0.01515	178.287	0.00682
178.287	-0.03462	179.768	0.01158
179.768	-0.04436	179.768	0.01158
179.768	-0.0541	181.249	0.01396
181.249	-0.0541	181.249	0.01396
181.249	-0.06384	181.249	0.01634
181.249	-0.06384	181.249	0.01872
181.249	-0.07358	181.249	0.01872
181.249	-0.07358	182.73	0.0211
182.73	-0.08332	182.73	0.02348
182.73	-0.09305	182.73	0.02586
182.73	-0.09305	182.73	0.02586
182.73	-0.10279	184.211	0.02824
184.211	-0.11253	184.211	0.03062
184.211	-0.11253	184.211	0.033
184.211	-0.12227	184.211	0.03538
184.211	-0.13201	185.691	0.03776
185.691	-0.13201	185.691	0.04014
185.691	-0.14174	185.691	0.04252
185.691	-0.15148	185.691	0.04728
185.691	-0.16122	185.691	0.04966
185.691	-0.16122	187.172	0.05205
187.172	-0.17096	187.172	0.05443
187.172	-0.1807	187.172	0.05919
187.172	-0.1807	187.172	0.06157
187.172	-0.19043	188.653	0.06633
188.653	-0.20017	188.653	0.06871
188.653	-0.20991	188.653	0.07347
188.653	-0.20991	188.653	0.07585
188.653	-0.21965	190.134	0.08061
190.134	-0.22939	190.134	0.08537
190.134	-0.23913	190.134	0.08775
190.134	-0.23913	190.134	0.09251
190.134	-0.24886	191.615	0.09727
191.615	-0.2586	191.615	0.10203
191.615	-0.26834	191.615	0.1068
191.615	-0.27808	191.615	0.11156
193.096	-0.28782	193.096	0.11632
193.096	-0.28782	193.096	0.12108
193.096	-0.29755	193.096	0.12822
194.577	-0.30729	193.096	0.13298
194.577	-0.31703	194.577	0.13774
194.577	-0.31703	194.577	0.1425
196.058	-0.32677	194.577	0.14964
196.058	-0.33651	194.577	0.1544
196.058	-0.34625	196.058	0.16155
197.539	-0.34625	196.058	0.16869
197.539	-0.35598	196.058	0.17345
197.539	-0.36572	196.058	0.18059
197.539	-0.37546	197.539	0.18773
199.02	-0.37546	197.539	0.19249
199.02	-0.3852	197.539	0.19963
199.02	-0.39494	197.539	0.20677
200.501	-0.40467	199.02	0.21391
200.501	-0.41441	199.02	0.22106
200.501	-0.41441	199.02	0.2282
201.982	-0.42415	199.02	0.23534
201.982	-0.43389	200.501	0.24486
201.982	-0.44363	200.501	0.252
201.982	-0.44363	200.501	0.25914
201.982	-0.45337	200.501	0.26628
203.463	-0.4631	201.982	0.27581
203.463	-0.4631	201.982	0.28295
203.463	-0.47284	201.982	0.29247
203.463	-0.48258	201.982	0.29961
203.463	-0.49232	201.982	0.30913
204.944	-0.49232	203.463	0.31627
204.944	-0.50206	203.463	0.3258
204.944	-0.51179	203.463	0.33532
204.944	-0.52153	203.463	0.34246
204.944	-0.52153	203.463	0.35198
206.425	-0.53127	204.944	0.3615
206.425	-0.54101	204.944	0.37102
206.425	-0.55075	204.944	0.37816
206.425	-0.55075	204.944	0.38769
206.425	-0.56048	204.944	0.39721
206.425	-0.57022	204.944	0.40673
207.906	-0.57996	206.425	0.41387
207.906	-0.57996	206.425	0.42339
207.906	-0.5897	206.425	0.43291
207.906	-0.59944	206.425	0.44244
207.906	-0.59944	206.425	0.44958
209.387	-0.60918	206.425	0.4591
209.387	-0.61891	207.906	0.46862
209.387	-0.61891	207.906	0.47576
209.387	-0.62865	207.906	0.48528
209.387	-0.63839	207.906	0.49243
210.868	-0.64813	207.906	0.50195
210.868	-0.65787	207.906	0.50909
210.868	-0.6676	209.387	0.51623
210.868	-0.67734	209.387	0.52575
212.349	-0.68708	209.387	0.53289
212.349	-0.69682	209.387	0.54003
212.349	-0.70656	209.387	0.54718
212.349	-0.70656	209.387	0.55432
213.83	-0.7163	209.387	0.56146
213.83	-0.72603	210.868	0.5686
213.83	-0.73577	210.868	0.57574
213.83	-0.74551	210.868	0.58288
215.311	-0.74551	210.868	0.59002
215.311	-0.75525	210.868	0.59478
215.311	-0.76499	210.868	0.60193
215.311	-0.76499	210.868	0.60907
216.792	-0.77472	212.349	0.61383
216.792	-0.78446	212.349	0.62097
216.792	-0.7942	212.349	0.62573
216.792	-0.80394	212.349	0.63049
218.273	-0.80394	212.349	0.63763
218.273	-0.81368	212.349	0.64239
218.273	-0.82341	212.349	0.64715
219.754	-0.83315	213.83	0.6543
219.754	-0.83315	213.83	0.65906
219.754	-0.84289	213.83	0.66382
221.235	-0.85263	213.83	0.66858
221.235	-0.85263	213.83	0.67334
221.235	-0.86237	213.83	0.6781
222.716	-0.87211	213.83	0.68286
222.716	-0.87211	213.83	0.68762
224.197	-0.88184	215.311	0.69238
224.197	-0.88184	215.311	0.69714
224.197	-0.89158	215.311	0.7019
225.678	-0.90132	215.311	0.70667
225.678	-0.90132	215.311	0.71143
225.678	-0.91106	215.311	0.71619
227.159	-0.91106	215.311	0.72095
227.159	-0.9208	216.792	0.72571
228.64	-0.9208	216.792	0.73047
228.64	-0.9208	216.792	0.73523
228.64	-0.93053	216.792	0.73761
230.121	-0.93053	216.792	0.74237
230.121	-0.94027	216.792	0.74713
231.602	-0.94027	216.792	0.75189
231.602	-0.94027	218.273	0.75665
231.602	-0.95001	218.273	0.76142
233.083	-0.95001	218.273	0.7638
233.083	-0.95001	218.273	0.76856
236.045	-0.96949	218.273	0.77332
237.526	-0.96949	218.273	0.77808
239.007	-0.97923	218.273	0.78046
239.007	-0.9987	219.754	0.78522
240.488	-1.06687	219.754	0.78998
240.488	-1.07661	219.754	0.79474
240.488	-1.08634	219.754	0.79712
240.488	-1.10582	219.754	0.80188
240.488	-1.11556	219.754	0.80664
240.488	-1.1253	221.235	0.8114
240.488	-1.13504	221.235	0.81617
240.488	-1.15451	221.235	0.81855
240.488	-1.16425	221.235	0.82331
240.488	-1.18373	221.235	0.82807
240.488	-1.19346	222.716	0.83283
240.488	-1.21294	222.716	0.83521
240.488	-1.22268	222.716	0.83997
240.488	-1.24216	222.716	0.84473
240.488	-1.26163	224.197	0.84949
241.969	-1.28111	224.197	0.85425
241.969	-1.30058	224.197	0.85901
241.969	-1.31032	224.197	0.86139
241.969	-1.3298	224.197	0.86615
241.969	-1.35901	225.678	0.87092
241.969	-1.37849	225.678	0.87568
241.969	-1.39797	225.678	0.88044
241.969	-1.41744	225.678	0.8852
241.969	-1.43692	227.159	0.88758
241.969	-1.46613	227.159	0.89234
241.969	-1.48561	227.159	0.8971
241.969	-1.51482	227.159	0.89948
241.969	-1.5343	228.64	0.90424
241.969	-1.56351	228.64	0.909
241.969	-1.58299	228.64	0.91138
241.969	-1.61221	228.64	0.91614
241.969	-1.64142	230.121	0.9209
241.969	-1.6609	230.121	0.92329
241.969	-1.69011	230.121	0.92567
241.969	-1.71932	230.121	0.93043
241.969	-1.74854	231.602	0.93281
241.969	-1.77775	231.602	0.93757
243.45	-1.80697	231.602	0.93995
243.45	-1.83618	231.602	0.94233
243.45	-1.8654	231.602	0.94471
243.45	-1.89461	233.083	0.94709
243.45	-1.92383	233.083	0.94947
243.45	-1.95304	234.564	0.96613
243.45	-1.98225	236.045	0.97327
243.45	-2.01147	237.526	0.97565
243.45	-2.04068	239.007	0.97565
243.45	-2.0699	239.007	0.97804
243.45	-2.09911	240.488	0.97804
243.45	-2.11859	241.969	0.97804
243.45	-2.1478	241.969	0.98042
243.45	-2.17702	243.45	0.98042
243.45	-2.20623	243.45	0.9828
243.45	-2.23545	244.931	0.9828
243.45	-2.26466	246.411	0.9828
244.931	-2.29388	247.892	0.9828
244.931	-2.31335	247.892	0.9828
244.931	-2.34257	249.373	0.98042
244.931	-2.36204	249.373	0.98042
244.931	-2.39126	249.373	0.98042
244.931	-2.41073	249.373	0.97804
244.931	-2.43995	249.373	0.97804
244.931	-2.45942	250.854	0.97565
244.931	-2.4789	250.854	0.97565
244.931	-2.50812	250.854	0.97804
244.931	-2.52759	250.854	0.97804
244.931	-2.54707	250.854	0.98042
244.931	-2.56654	250.854	0.98042
244.931	-2.58602	250.854	0.9828
244.931	-2.6055	250.854	0.9828
244.931	-2.61523	250.854	0.98518
244.931	-2.63471	250.854	0.98518
244.931	-2.65419	250.854	0.98756
244.931	-2.67366	250.854	0.98756
244.931	-2.6834	250.854	0.98994
244.931	-2.70288	250.854	0.99232
246.411	-2.72235	250.854	0.99232
246.411	-2.73209	250.854	0.9947
246.411	-2.75157	250.854	0.99708
246.411	-2.76131	250.854	0.99708
246.411	-2.78078	252.335	0.99946
246.411	-2.79052	252.335	1.00184
246.411	-2.81	252.335	1.00422
246.411	-2.82947	252.335	1.0066
246.411	-2.83921	252.335	1.00898
246.411	-2.85869	252.335	1.01136
246.411	-2.86843	252.335	1.01136
246.411	-2.8879	252.335	1.01374
246.411	-2.89764	252.335	1.01612
246.411	-2.91712	252.335	1.0185
246.411	-2.93659	252.335	1.02088
246.411	-2.94633	252.335	1.02326
246.411	-2.96581	252.335	1.02564
246.411	-2.98528	252.335	1.02802
246.411	-2.99502	252.335	1.0304
246.411	-3.0145	252.335	1.03279
246.411	-3.03398	252.335	1.03517
246.411	-3.05345	252.335	1.03755
247.892	-3.06319	252.335	1.03993
247.892	-3.08267	252.335	1.04231
247.892	-3.10214	252.335	1.04469
247.892	-3.12162	253.816	1.04707
247.892	-3.1411	253.816	1.04707
247.892	-3.16057	253.816	1.04945
247.892	-3.18005	253.816	1.05183
247.892	-3.18979	253.816	1.05421
247.892	-3.20926	253.816	1.05659
247.892	-3.22874	253.816	1.05897
247.892	-3.24821	253.816	1.06135
247.892	-3.26769	253.816	1.06135
247.892	-3.28717	253.816	1.06373
247.892	-3.30664	253.816	1.06611
247.892	-3.32612	253.816	1.06849
247.892	-3.3456	253.816	1.06849
247.892	-3.36507	253.816	1.07087
249.373	-3.38455	253.816	1.07325
249.373	-3.40403	253.816	1.07325
249.373	-3.4235	253.816	1.07563
249.373	-3.44298	255.297	1.07801
249.373	-3.46245	255.297	1.07801
249.373	-3.48193	255.297	1.08039
249.373	-3.50141	255.297	1.08039
249.373	-3.52088	255.297	1.08277
249.373	-3.54036	255.297	1.08277
249.373	-3.55984	255.297	1.08277
249.373	-3.57931	255.297	1.08754
249.373	-3.58905	255.297	1.08992
249.373	-3.60853	256.778	1.08992
249.373	-3.628	256.778	1.0923
249.373	-3.64748	256.778	1.09468
249.373	-3.66696	256.778	1.09706
249.373	-3.68643	256.778	1.09944
249.373	-3.70591	256.778	1.09944
249.373	-3.71565	256.778	1.10182
249.373	-3.73512	256.778	1.10182
249.373	-3.7546	256.778	1.1042
249.373	-3.77407	256.778	1.1042
250.854	-3.78381	258.259	1.10658
250.854	-3.80329	258.259	1.10896
250.854	-3.82277	258.259	1.10896
250.854	-3.8325	258.259	1.11134
250.854	-3.85198	258.259	1.11372
250.854	-3.86172	258.259	1.11372
250.854	-3.88119	258.259	1.1161
250.854	-3.89093	258.259	1.11848
250.854	-3.91041	258.259	1.12086
250.854	-3.92015	258.259	1.12324
250.854	-3.93962	258.259	1.12324
250.854	-3.94936	258.259	1.12562
250.854	-3.9591	258.259	1.128
250.854	-3.97858	258.259	1.13038
250.854	-3.98831	258.259	1.13276
250.854	-4.00779	258.259	1.13514
250.854	-4.01753	258.259	1.13752
250.854	-4.037	259.74	1.1399
250.854	-4.05648	259.74	1.1399
250.854	-4.06622	259.74	1.14229
250.854	-4.0857	259.74	1.14467
250.854	-4.09543	259.74	1.14705
250.854	-4.10517	259.74	1.14943
250.854	-4.12465	259.74	1.15181
252.335	-4.13439	259.74	1.15419
252.335	-4.14412	259.74	1.15657
252.335	-4.15386	259.74	1.15895
252.335	-4.1636	259.74	1.16133
252.335	-4.18308	259.74	1.16371
252.335	-4.19282	259.74	1.16609
252.335	-4.20255	259.74	1.16847
252.335	-4.21229	259.74	1.17085
252.335	-4.22203	259.74	1.17323
252.335	-4.23177	259.74	1.17561
252.335	-4.24151	259.74	1.17561
252.335	-4.25124	259.74	1.17799
252.335	-4.26098	259.74	1.18037
252.335	-4.26098	259.74	1.18275
252.335	-4.27072	259.74	1.18513
253.816	-4.28046	261.221	1.18751
253.816	-4.2902	261.221	1.18989
253.816	-4.29994	261.221	1.19227
253.816	-4.30967	261.221	1.19227
253.816	-4.31941	261.221	1.19465
253.816	-4.31941	261.221	1.19704
253.816	-4.32915	261.221	1.19942
253.816	-4.33889	261.221	1.19942
253.816	-4.34863	261.221	1.2018
253.816	-4.35836	261.221	1.20418
253.816	-4.3681	261.221	1.20656
253.816	-4.37784	261.221	1.20656
253.816	-4.37784	261.221	1.20894
253.816	-4.38758	261.221	1.20894
253.816	-4.39732	261.221	1.21132
253.816	-4.40705	261.221	1.21846
255.297	-4.41679	261.221	1.22322
255.297	-4.42653	262.702	1.22798
255.297	-4.43627	262.702	1.23512
255.297	-4.43627	262.702	1.24226
255.297	-4.44601	262.702	1.25179
255.297	-4.45575	262.702	1.25417
255.297	-4.46548	262.702	1.25655
255.297	-4.47522	262.702	1.25893
255.297	-4.48496	262.702	1.26131
255.297	-4.4947	262.702	1.26369
255.297	-4.50444	262.702	1.26845
255.297	-4.51417	264.183	1.27083
255.297	-4.52391	264.183	1.27321
255.297	-4.53365	264.183	1.27559
255.297	-4.54339	264.183	1.27797
255.297	-4.55313	264.183	1.28273
256.778	-4.56287	264.183	1.28511
256.778	-4.5726	264.183	1.28749
256.778	-4.58234	264.183	1.28987
256.778	-4.59208	264.183	1.29463
256.778	-4.60182	264.183	1.29701
256.778	-4.61156	264.183	1.29939
256.778	-4.62129	264.183	1.30177
256.778	-4.63103	264.183	1.30415
256.778	-4.64077	264.183	1.30654
256.778	-4.65051	264.183	1.30892
256.778	-4.66025	264.183	1.3113
256.778	-4.66025	264.183	1.31368
256.778	-4.66998	265.664	1.31606
256.778	-4.67972	265.664	1.31844
258.259	-4.68946	265.664	1.32082
258.259	-4.6992	265.664	1.32082
258.259	-4.70894	265.664	1.3232
258.259	-4.71868	265.664	1.3232
258.259	-4.72841	265.664	1.3232
258.259	-4.73815	265.664	1.32558
258.259	-4.74789	265.664	1.32558
258.259	-4.75763	265.664	1.32558
258.259	-4.76737	265.664	1.32558
258.259	-4.7771	265.664	1.32558
258.259	-4.78684	265.664	1.32558
258.259	-4.79658	265.664	1.32558
259.74	-4.80632	265.664	1.3232
259.74	-4.81606	265.664	1.3232
259.74	-4.8258	265.664	1.3232
259.74	-4.83553	265.664	1.32082
259.74	-4.83553	265.664	1.32082
259.74	-4.84527	265.664	1.32082
259.74	-4.85501	265.664	1.31844
259.74	-4.86475	267.145	1.31844
259.74	-4.87449	267.145	1.31606
259.74	-4.88422	267.145	1.31606
259.74	-4.89396	267.145	1.31368
259.74	-4.9037	267.145	1.31368
259.74	-4.91344	267.145	1.3113
259.74	-4.92318	267.145	1.3113
261.221	-4.93291	267.145	1.3113
261.221	-4.94265	267.145	1.30892
261.221	-4.95239	267.145	1.30892
261.221	-4.96213	267.145	1.30892
261.221	-4.97187	267.145	1.30892
261.221	-4.98161	267.145	1.30654
261.221	-4.99134	267.145	1.30654
261.221	-5.01082	267.145	1.30654
261.221	-5.02056	267.145	1.30654
261.221	-5.0303	267.145	1.30892
261.221	-5.04003	267.145	1.30892
261.221	-5.04977	267.145	1.30892
261.221	-5.05951	267.145	1.3113
261.221	-5.06925	267.145	1.3113
261.221	-5.07899	267.145	1.31368
261.221	-5.08873	268.626	1.31368
261.221	-5.09846	268.626	1.31606
261.221	-5.1082	268.626	1.31606
261.221	-5.11794	268.626	1.31844
261.221	-5.12768	268.626	1.32082
261.221	-5.13742	268.626	1.3232
261.221	-5.14715	268.626	1.3232
261.221	-5.15689	268.626	1.32558
261.221	-5.16663	268.626	1.32796
261.221	-5.17637	268.626	1.33034
262.702	-5.18611	268.626	1.33272
262.702	-5.19585	268.626	1.3351
262.702	-5.20558	268.626	1.3351
262.702	-5.21532	268.626	1.33748
262.702	-5.22506	268.626	1.33986
262.702	-5.2348	268.626	1.34224
262.702	-5.24454	268.626	1.34462
262.702	-5.25427	270.107	1.347
262.702	-5.26401	270.107	1.347
262.702	-5.27375	270.107	1.34938
262.702	-5.28349	270.107	1.35176
262.702	-5.29323	270.107	1.35176
262.702	-5.30296	270.107	1.35414
262.702	-5.3127	270.107	1.35652
262.702	-5.32244	270.107	1.3589
262.702	-5.34192	270.107	1.36129
262.702	-5.35166	270.107	1.36367
262.702	-5.36139	270.107	1.36367
262.702	-5.37113	270.107	1.36367
262.702	-5.38087	271.588	1.36367
262.702	-5.39061	271.588	1.36129
262.702	-5.40035	271.588	1.36129
264.183	-5.41008	271.588	1.3589
264.183	-5.41982	271.588	1.3589
264.183	-5.42956	271.588	1.3589
264.183	-5.4393	271.588	1.3589
264.183	-5.44904	273.069	1.36129
264.183	-5.45878	273.069	1.36605
264.183	-5.45878	273.069	1.37081
264.183	-5.46851	273.069	1.37319
264.183	-5.47825	273.069	1.37319
264.183	-5.48799	273.069	1.37557
264.183	-5.49773	273.069	1.37795
264.183	-5.50747	273.069	1.37795
264.183	-5.5172	274.55	1.38033
264.183	-5.5172	274.55	1.38271
264.183	-5.52694	274.55	1.38271
264.183	-5.53668	274.55	1.38509
264.183	-5.53668	274.55	1.38747
265.664	-5.54642	274.55	1.38747
265.664	-5.55616	274.55	1.38985
265.664	-5.55616	274.55	1.39223
265.664	-5.56589	274.55	1.39223
265.664	-5.56589	274.55	1.39461
265.664	-5.57563	274.55	1.39699
265.664	-5.57563	274.55	1.39699
265.664	-5.59511	274.55	1.39937
265.664	-5.60485	274.55	1.39937
267.145	-5.61459	276.031	1.40175
267.145	-5.62432	276.031	1.40175
267.145	-5.63406	276.031	1.40413
267.145	-5.63406	276.031	1.40413
267.145	-5.6438	276.031	1.40651
267.145	-5.6438	276.031	1.40651
267.145	-5.65354	276.031	1.40889
268.626	-5.65354	276.031	1.41127
268.626	-5.66328	276.031	1.41127
268.626	-5.67301	277.512	1.41127
268.626	-5.67301	277.512	1.40889
268.626	-5.68275	277.512	1.40889
268.626	-5.69249	277.512	1.40889
268.626	-5.70223	277.512	1.40889
268.626	-5.71197	278.993	1.40889
268.626	-5.71197	278.993	1.41127
268.626	-5.72171	278.993	1.41127
268.626	-5.73144	278.993	1.41366
268.626	-5.74118	280.474	1.41604
268.626	-5.75092	280.474	1.4208
270.107	-5.76066	280.474	1.4208
270.107	-5.7704	280.474	1.42318
270.107	-5.78013	280.474	1.42556
270.107	-5.79961	280.474	1.42556
270.107	-5.80935	280.474	1.42794
270.107	-5.81909	280.474	1.43032
270.107	-5.81909	280.474	1.4327
270.107	-5.82882	280.474	1.43508
270.107	-5.83856	281.955	1.43746
270.107	-5.8483	281.955	1.43984
270.107	-5.85804	281.955	1.44222
270.107	-5.86778	281.955	1.4446
270.107	-5.87752	281.955	1.44698
270.107	-5.87752	281.955	1.45174
270.107	-5.88725	281.955	1.45412
270.107	-5.89699	281.955	1.4565
270.107	-5.90673	281.955	1.45888
270.107	-5.91647	281.955	1.46126
270.107	-5.92621	281.955	1.46126
270.107	-5.93594	281.955	1.46364
271.588	-5.93594	281.955	1.46602
271.588	-5.94568	281.955	1.46841
271.588	-5.95542	281.955	1.47079
271.588	-5.96516	281.955	1.47079
271.588	-5.9749	281.955	1.47317
271.588	-5.9749	281.955	1.47555
271.588	-5.98464	281.955	1.47793
271.588	-5.99437	281.955	1.47793
271.588	-6.00411	281.955	1.48031
271.588	-6.00411	283.436	1.48269
271.588	-6.01385	283.436	1.48507
271.588	-6.02359	283.436	1.48507
271.588	-6.02359	283.436	1.48745
271.588	-6.03333	283.436	1.48983
271.588	-6.03333	283.436	1.48983
271.588	-6.07228	283.436	1.49221
273.069	-6.10149	283.436	1.49221
273.069	-6.13071	283.436	1.49459
273.069	-6.14045	283.436	1.49459
273.069	-6.14045	283.436	1.49697
273.069	-6.15018	283.436	1.49697
273.069	-6.15018	283.436	1.49697
274.55	-6.15992	283.436	1.49935
274.55	-6.16966	283.436	1.49935
274.55	-6.16966	283.436	1.49935
274.55	-6.1794	283.436	1.49935
274.55	-6.18914	283.436	1.49935
274.55	-6.19887	283.436	1.49935
274.55	-6.19887	283.436	1.49935
274.55	-6.20861	284.917	1.49935
274.55	-6.21835	284.917	1.49935
274.55	-6.22809	284.917	1.49697
274.55	-6.23783	284.917	1.49697
274.55	-6.23783	284.917	1.49697
274.55	-6.24757	284.917	1.49697
274.55	-6.2573	284.917	1.49459
276.031	-6.26704	284.917	1.49459
276.031	-6.27678	284.917	1.49459
276.031	-6.28652	284.917	1.49221
276.031	-6.29626	284.917	1.49221
276.031	-6.29626	284.917	1.49221
276.031	-6.30599	284.917	1.49221
276.031	-6.31573	286.398	1.49221
276.031	-6.32547	286.398	1.49221
276.031	-6.33521	286.398	1.49221
276.031	-6.34495	286.398	1.49221
276.031	-6.35469	286.398	1.49459
276.031	-6.36442	286.398	1.49459
276.031	-6.37416	286.398	1.49459
277.512	-6.3839	286.398	1.49697
277.512	-6.39364	286.398	1.49697
277.512	-6.39364	286.398	1.49935
277.512	-6.40338	286.398	1.50173
277.512	-6.41311	286.398	1.50173
277.512	-6.41311	286.398	1.50411
277.512	-6.42285	286.398	1.50649
277.512	-6.42285	286.398	1.50649
277.512	-6.43259	286.398	1.50887
277.512	-6.43259	286.398	1.51125
277.512	-6.43259	286.398	1.51363
277.512	-6.43259	286.398	1.51601
278.993	-6.43259	287.879	1.51839
278.993	-6.43259	287.879	1.52077
278.993	-6.43259	287.879	1.52316
278.993	-6.43259	287.879	1.52554
278.993	-6.43259	287.879	1.52792
280.474	-6.43259	287.879	1.5303
280.474	-6.43259	287.879	1.53268
280.474	-6.44233	287.879	1.53506
280.474	-6.44233	287.879	1.53744
280.474	-6.45207	287.879	1.53982
280.474	-6.45207	287.879	1.5422
280.474	-6.45207	287.879	1.54458
280.474	-6.4618	287.879	1.54696
280.474	-6.47154	287.879	1.54934
280.474	-6.47154	287.879	1.55172
280.474	-6.48128	287.879	1.5541
280.474	-6.48128	287.879	1.55648
280.474	-6.49102	287.879	1.55886
280.474	-6.49102	287.879	1.55886
280.474	-6.50076	287.879	1.56362
281.955	-6.50076	287.879	1.566
281.955	-6.5105	289.36	1.56838
281.955	-6.52023	289.36	1.57076
281.955	-6.52997	289.36	1.57314
281.955	-6.52997	289.36	1.57552
281.955	-6.53971	289.36	1.57791
281.955	-6.54945	289.36	1.57791
281.955	-6.54945	289.36	1.58029
281.955	-6.55919	289.36	1.58267
281.955	-6.56892	289.36	1.58267
281.955	-6.56892	289.36	1.58267
281.955	-6.5884	289.36	1.58505
281.955	-6.60788	290.841	1.58505
283.436	-6.62735	290.841	1.58505
283.436	-6.63709	290.841	1.58505
283.436	-6.64683	290.841	1.58505
283.436	-6.65657	290.841	1.58267
283.436	-6.66631	290.841	1.58267
284.917	-6.66631	290.841	1.58029
284.917	-6.67604	290.841	1.58029
284.917	-6.67604	290.841	1.58029
284.917	-6.68578	290.841	1.57791
284.917	-6.69552	290.841	1.57552
284.917	-6.69552	290.841	1.57552
284.917	-6.70526	290.841	1.57314
284.917	-6.70526	290.841	1.57314
284.917	-6.715	290.841	1.57076
286.398	-6.715	290.841	1.56838
286.398	-6.715	290.841	1.566
286.398	-6.72473	290.841	1.56362
286.398	-6.72473	290.841	1.56362
286.398	-6.72473	292.322	1.56124
286.398	-6.715	292.322	1.55886
286.398	-6.715	292.322	1.55648
287.879	-6.715	292.322	1.5541
287.879	-6.70526	292.322	1.55172
287.879	-6.70526	292.322	1.54934
287.879	-6.69552	292.322	1.54696
287.879	-6.69552	292.322	1.54458
287.879	-6.69552	292.322	1.5422
289.36	-6.69552	292.322	1.53982
289.36	-6.70526	292.322	1.53744
289.36	-6.715	292.322	1.53506
290.841	-6.73447	292.322	1.53268
290.841	-6.75395	292.322	1.5303
290.841	-6.75395	292.322	1.52792
290.841	-6.76369	292.322	1.52554
290.841	-6.77343	292.322	1.52316
290.841	-6.77343	292.322	1.52077
290.841	-6.78316	292.322	1.51839
290.841	-6.7929	292.322	1.51601
290.841	-6.7929	293.803	1.51363
290.841	-6.80264	293.803	1.51125
290.841	-6.81238	293.803	1.50887
290.841	-6.81238	293.803	1.50649
290.841	-6.82212	293.803	1.50411
290.841	-6.83185	293.803	1.50173
290.841	-6.83185	293.803	1.49935
292.322	-6.84159	293.803	1.49935
292.322	-6.85133	293.803	1.49697
292.322	-6.85133	293.803	1.49459
292.322	-6.86107	293.803	1.49459
292.322	-6.87081	293.803	1.49221
292.322	-6.87081	293.803	1.49221
292.322	-6.88055	293.803	1.49221
292.322	-6.88055	295.284	1.48983
292.322	-6.89028	295.284	1.48983
292.322	-6.89028	295.284	1.48983
292.322	-6.90002	295.284	1.48983
292.322	-6.90002	295.284	1.48983
292.322	-6.90002	295.284	1.49221
292.322	-6.90976	295.284	1.49221
292.322	-6.90976	295.284	1.49221
292.322	-6.90976	295.284	1.49459
292.322	-6.90976	295.284	1.49459
292.322	-6.90976	295.284	1.49459
293.803	-6.90976	295.284	1.49697
293.803	-6.90976	295.284	1.49697
293.803	-6.90976	295.284	1.49935
293.803	-6.90002	295.284	1.49935
293.803	-6.90002	295.284	1.50173
293.803	-6.90002	295.284	1.50411
293.803	-6.89028	295.284	1.50411
293.803	-6.89028	295.284	1.50649
293.803	-6.88055	295.284	1.50887
293.803	-6.88055	296.765	1.51125
293.803	-6.88055	296.765	1.51363
295.284	-6.87081	296.765	1.51363
295.284	-6.87081	296.765	1.51601
295.284	-6.87081	296.765	1.51839
295.284	-6.87081	296.765	1.52077
295.284	-6.87081	296.765	1.52316
295.284	-6.87081	296.765	1.52554
295.284	-6.87081	296.765	1.52792
295.284	-6.87081	296.765	1.52792
295.284	-6.88055	296.765	1.5303
295.284	-6.88055	296.765	1.53268
296.765	-6.89028	296.765	1.53506
296.765	-6.90002	296.765	1.53744
296.765	-6.90976	296.765	1.53982
296.765	-6.9195	296.765	1.5422
296.765	-6.92924	296.765	1.54458
296.765	-6.94871	296.765	1.54696
296.765	-6.95845	296.765	1.54934
296.765	-6.96819	296.765	1.55172
296.765	-6.96819	296.765	1.5541
296.765	-6.97793	296.765	1.55648
296.765	-6.98767	296.765	1.55886
296.765	-6.9974	296.765	1.56124
296.765	-6.9974	296.765	1.56362
296.765	-7.00714	296.765	1.566
296.765	-7.01688	296.765	1.566
296.765	-7.02662	298.246	1.56838
296.765	-7.03636	298.246	1.57076
296.765	-7.03636	298.246	1.57076
298.246	-7.04609	298.246	1.57314
298.246	-7.05583	298.246	1.57314
298.246	-7.06557	298.246	1.57552
298.246	-7.07531	298.246	1.57552
298.246	-7.07531	298.246	1.57552
298.246	-7.08505	298.246	1.57791
298.246	-7.09478	298.246	1.57791
298.246	-7.09478	298.246	1.57791
298.246	-7.10452	298.246	1.57791
298.246	-7.11426	298.246	1.57552
298.246	-7.11426	298.246	1.57552
298.246	-7.124	298.246	1.57552
298.246	-7.124	298.246	1.57552
299.727	-7.15321	298.246	1.57314
299.727	-7.17269	298.246	1.57314
301.208	-7.18243	298.246	1.57314
301.208	-7.19217	299.727	1.57076
301.208	-7.19217	299.727	1.57076
301.208	-7.2019	299.727	1.56838
301.208	-7.21164	299.727	1.56838
302.689	-7.21164	299.727	1.566
302.689	-7.22138	299.727	1.566
302.689	-7.23112	299.727	1.56362
302.689	-7.23112	299.727	1.56124
302.689	-7.24086	299.727	1.56124
302.689	-7.24086	299.727	1.55886
302.689	-7.24086	299.727	1.55886
304.17	-7.24086	299.727	1.55648
304.17	-7.24086	299.727	1.55648
304.17	-7.2506	299.727	1.5541
305.65	-7.2506	299.727	1.5541
305.65	-7.27007	299.727	1.55172
305.65	-7.27007	299.727	1.55172
305.65	-7.27981	301.208	1.55172
305.65	-7.27981	301.208	1.55172
305.65	-7.28955	301.208	1.54934
305.65	-7.28955	301.208	1.54934
305.65	-7.29929	301.208	1.54934
305.65	-7.30902	301.208	1.54934
305.65	-7.30902	301.208	1.54934
305.65	-7.31876	301.208	1.55172
305.65	-7.3285	301.208	1.55172
305.65	-7.3285	301.208	1.55172
305.65	-7.33824	301.208	1.55172
305.65	-7.34798	301.208	1.5541
307.131	-7.34798	301.208	1.5541
307.131	-7.35771	301.208	1.55648
307.131	-7.36745	301.208	1.55886
307.131	-7.37719	301.208	1.55886
307.131	-7.37719	301.208	1.56124
307.131	-7.38693	301.208	1.56362
307.131	-7.39667	301.208	1.566
307.131	-7.40641	301.208	1.566
307.131	-7.40641	301.208	1.56838
307.131	-7.41614	302.689	1.57076
307.131	-7.42588	302.689	1.57314
307.131	-7.42588	302.689	1.57552
307.131	-7.43562	302.689	1.57791
307.131	-7.4551	302.689	1.58029
307.131	-7.47457	302.689	1.58267
307.131	-7.48431	302.689	1.58505
308.612	-7.49405	302.689	1.58743
308.612	-7.50379	302.689	1.58743
308.612	-7.50379	302.689	1.58981
308.612	-7.51353	302.689	1.59219
310.093	-7.51353	302.689	1.59457
310.093	-7.50379	302.689	1.59695
311.574	-7.48431	302.689	1.59933
311.574	-7.48431	302.689	1.59933
311.574	-7.47457	302.689	1.60171
311.574	-7.47457	304.17	1.61361
311.574	-7.46483	304.17	1.61599
311.574	-7.4551	305.65	1.61361
311.574	-7.4551	305.65	1.61123
311.574	-7.44536	305.65	1.61123
311.574	-7.44536	305.65	1.60885
311.574	-7.43562	305.65	1.60885
313.055	-7.43562	307.131	1.60647
313.055	-7.42588	307.131	1.60647
313.055	-7.42588	307.131	1.60647
313.055	-7.41614	307.131	1.60647
313.055	-7.41614	307.131	1.60647
313.055	-7.41614	307.131	1.60647
313.055	-7.41614	307.131	1.60885
313.055	-7.41614	307.131	1.60885
313.055	-7.42588	307.131	1.61123
313.055	-7.42588	308.612	1.61361
313.055	-7.42588	308.612	1.61599
313.055	-7.43562	308.612	1.61837
313.055	-7.43562	308.612	1.62075
313.055	-7.44536	308.612	1.62551
313.055	-7.44536	308.612	1.62789
313.055	-7.4551	308.612	1.63027
314.536	-7.4551	308.612	1.63027
314.536	-7.46483	308.612	1.63266
314.536	-7.47457	308.612	1.63504
314.536	-7.47457	308.612	1.63504
314.536	-7.48431	310.093	1.63742
314.536	-7.49405	310.093	1.6398
314.536	-7.50379	310.093	1.64218
314.536	-7.50379	310.093	1.64218
314.536	-7.51353	310.093	1.64456
314.536	-7.52326	310.093	1.64456
314.536	-7.533	310.093	1.64694
314.536	-7.533	310.093	1.64932
314.536	-7.54274	310.093	1.64932
314.536	-7.55248	310.093	1.64932
314.536	-7.56222	310.093	1.6517
314.536	-7.56222	310.093	1.6517
314.536	-7.57195	310.093	1.6517
316.017	-7.58169	311.574	1.65408
316.017	-7.59143	311.574	1.65408
316.017	-7.59143	311.574	1.65408
316.017	-7.60117	311.574	1.65408
316.017	-7.60117	311.574	1.6517
316.017	-7.61091	311.574	1.6517
316.017	-7.61091	311.574	1.6517
316.017	-7.62064	311.574	1.6517
316.017	-7.63038	311.574	1.64932
316.017	-7.63038	311.574	1.64932
316.017	-7.63038	311.574	1.64694
316.017	-7.63038	311.574	1.64694
316.017	-7.63038	311.574	1.64456
317.498	-7.63038	311.574	1.64218
317.498	-7.63038	311.574	1.64218
317.498	-7.63038	311.574	1.6398
317.498	-7.63038	311.574	1.6398
317.498	-7.63038	311.574	1.63742
317.498	-7.63038	311.574	1.63504
317.498	-7.63038	311.574	1.63266
317.498	-7.64012	313.055	1.63266
317.498	-7.64012	313.055	1.63027
317.498	-7.64986	313.055	1.62789
317.498	-7.64986	313.055	1.62789
317.498	-7.64986	313.055	1.62551
317.498	-7.6596	313.055	1.62551
317.498	-7.6596	313.055	1.62313
317.498	-7.66934	313.055	1.62075
317.498	-7.67907	313.055	1.62075
318.979	-7.67907	313.055	1.61837
318.979	-7.68881	313.055	1.61837
318.979	-7.68881	313.055	1.61837
318.979	-7.69855	313.055	1.61599
318.979	-7.69855	313.055	1.61599
318.979	-7.70829	313.055	1.61599
318.979	-7.70829	313.055	1.61599
318.979	-7.70829	313.055	1.61599
318.979	-7.70829	313.055	1.61599
318.979	-7.71803	313.055	1.61599
318.979	-7.71803	313.055	1.61599
318.979	-7.71803	313.055	1.61837
318.979	-7.71803	313.055	1.61837
318.979	-7.70829	314.536	1.62075
318.979	-7.70829	314.536	1.62075
320.46	-7.70829	314.536	1.62313
320.46	-7.70829	314.536	1.62313
320.46	-7.69855	314.536	1.62551
320.46	-7.69855	314.536	1.62551
320.46	-7.68881	314.536	1.62789
320.46	-7.68881	314.536	1.63027
320.46	-7.67907	314.536	1.63266
320.46	-7.67907	314.536	1.63266
320.46	-7.66934	314.536	1.63504
320.46	-7.66934	314.536	1.63742
320.46	-7.6596	314.536	1.6398
321.941	-7.6596	314.536	1.64218
321.941	-7.6596	314.536	1.64456
321.941	-7.64986	314.536	1.64694
321.941	-7.64986	314.536	1.64932
321.941	-7.64986	316.017	1.6517
321.941	-7.64012	316.017	1.6517
321.941	-7.64012	316.017	1.65408
321.941	-7.64986	316.017	1.65646
321.941	-7.64986	316.017	1.65884
321.941	-7.64986	316.017	1.66122
323.422	-7.6596	316.017	1.6636
323.422	-7.66934	316.017	1.66598
323.422	-7.67907	316.017	1.67074
323.422	-7.68881	316.017	1.67312
323.422	-7.69855	316.017	1.6755
323.422	-7.70829	316.017	1.67788
323.422	-7.71803	316.017	1.68026
323.422	-7.72776	316.017	1.68264
323.422	-7.72776	316.017	1.68502
324.903	-7.7375	316.017	1.68741
324.903	-7.74724	317.498	1.68979
324.903	-7.75698	317.498	1.68979
324.903	-7.75698	317.498	1.69217
324.903	-7.76672	317.498	1.69217
324.903	-7.77646	317.498	1.69217
324.903	-7.77646	317.498	1.69455
324.903	-7.78619	317.498	1.69217
324.903	-7.79593	317.498	1.69217
324.903	-7.79593	317.498	1.69217
324.903	-7.80567	317.498	1.69217
324.903	-7.80567	317.498	1.68979
326.384	-7.81541	317.498	1.68979
326.384	-7.81541	317.498	1.68979
326.384	-7.82515	317.498	1.68741
326.384	-7.82515	317.498	1.68741
326.384	-7.82515	317.498	1.68502
326.384	-7.83488	317.498	1.68502
326.384	-7.83488	317.498	1.68264
326.384	-7.82515	317.498	1.68264
327.865	-7.82515	317.498	1.68026
327.865	-7.82515	317.498	1.67788
327.865	-7.82515	317.498	1.67788
327.865	-7.82515	317.498	1.6755
327.865	-7.83488	318.979	1.67312
327.865	-7.83488	318.979	1.67312
327.865	-7.83488	318.979	1.67074
327.865	-7.84462	318.979	1.66836
327.865	-7.84462	318.979	1.66836
327.865	-7.85436	318.979	1.66598
329.346	-7.8641	318.979	1.6636
329.346	-7.87384	318.979	1.6636
329.346	-7.87384	318.979	1.66122
329.346	-7.88357	318.979	1.65884
329.346	-7.89331	318.979	1.65884
329.346	-7.90305	318.979	1.65646
329.346	-7.90305	318.979	1.65646
329.346	-7.91279	318.979	1.65408
329.346	-7.92253	318.979	1.65408
330.827	-7.93227	318.979	1.6517
330.827	-7.942	318.979	1.6517
330.827	-7.95174	318.979	1.64932
330.827	-7.96148	320.46	1.64932
330.827	-7.97122	320.46	1.64694
330.827	-7.98096	320.46	1.64932
332.308	-7.99069	320.46	1.64932
332.308	-8.00043	320.46	1.64932
332.308	-8.01017	321.941	1.64932
332.308	-8.01991	321.941	1.6517
332.308	-8.01991	321.941	1.6517
332.308	-8.02965	321.941	1.6517
332.308	-8.03939	321.941	1.64932
332.308	-8.04912	321.941	1.64932
332.308	-8.04912	323.422	1.64932
333.789	-8.05886	323.422	1.64694
333.789	-8.05886	323.422	1.64694
333.789	-8.0686	323.422	1.64456
333.789	-8.0686	324.903	1.64456
333.789	-8.07834	324.903	1.64218
333.789	-8.07834	326.384	1.64218
333.789	-8.07834	326.384	1.6398
333.789	-8.07834	326.384	1.6398
333.789	-8.07834	326.384	1.63742
333.789	-8.07834	326.384	1.63504
333.789	-8.07834	327.865	1.63504
335.27	-8.07834	327.865	1.63266
335.27	-8.0686	327.865	1.63266
335.27	-8.0686	327.865	1.63027
335.27	-8.05886	329.346	1.63742
335.27	-8.05886	329.346	1.63742
335.27	-8.04912	329.346	1.6398
335.27	-8.04912	329.346	1.64218
335.27	-8.03939	329.346	1.64218
335.27	-8.03939	329.346	1.64456
336.751	-8.03939	330.827	1.64456
336.751	-8.02965	330.827	1.64694
336.751	-8.02965	330.827	1.64694
336.751	-8.02965	330.827	1.64932
336.751	-8.01991	330.827	1.64932
336.751	-8.01991	330.827	1.6517
336.751	-8.02965	330.827	1.6517
336.751	-8.02965	330.827	1.65408
338.232	-8.02965	330.827	1.65408
338.232	-8.02965	330.827	1.65646
338.232	-8.02965	330.827	1.65646
338.232	-8.02965	330.827	1.65646
338.232	-8.02965	330.827	1.65884
338.232	-8.01991	330.827	1.65884
338.232	-8.01991	330.827	1.65884
338.232	-8.01017	332.308	1.65884
338.232	-8.01017	332.308	1.65884
338.232	-8.00043	332.308	1.65646
338.232	-8.00043	332.308	1.65646
338.232	-7.99069	332.308	1.65646
338.232	-7.99069	332.308	1.65408
338.232	-7.98096	332.308	1.65408
339.713	-7.97122	332.308	1.6517
339.713	-7.97122	332.308	1.6517
339.713	-7.96148	332.308	1.64932
339.713	-7.95174	332.308	1.64694
339.713	-7.95174	332.308	1.64456
339.713	-7.942	332.308	1.64218
339.713	-7.93227	332.308	1.6398
339.713	-7.93227	332.308	1.6398
339.713	-7.92253	332.308	1.63742
339.713	-7.92253	332.308	1.63504
339.713	-7.91279	332.308	1.63266
341.194	-7.89331	332.308	1.63027
341.194	-7.89331	332.308	1.62789
342.675	-7.93227	333.789	1.62551
342.675	-7.93227	333.789	1.62313
342.675	-7.942	333.789	1.62075
342.675	-7.942	333.789	1.61837
342.675	-7.95174	333.789	1.61599
342.675	-7.96148	333.789	1.61361
342.675	-7.96148	333.789	1.61361
342.675	-7.97122	333.789	1.61123
342.675	-7.98096	333.789	1.60885
342.675	-7.99069	333.789	1.60885
342.675	-8.00043	333.789	1.60647
342.675	-8.00043	333.789	1.60647
342.675	-8.01017	333.789	1.60647
342.675	-8.01991	333.789	1.60647
342.675	-8.02965	333.789	1.60647
344.156	-8.03939	333.789	1.60647
344.156	-8.04912	333.789	1.60647
344.156	-8.05886	333.789	1.60647
344.156	-8.0686	333.789	1.60885
344.156	-8.07834	333.789	1.60885
344.156	-8.08808	333.789	1.61123
344.156	-8.09781	333.789	1.61123
344.156	-8.10755	335.27	1.61361
344.156	-8.11729	335.27	1.61599
344.156	-8.12703	335.27	1.61837
344.156	-8.13677	335.27	1.62075
344.156	-8.14651	335.27	1.62313
344.156	-8.14651	335.27	1.62551
344.156	-8.15624	335.27	1.62789
344.156	-8.16598	335.27	1.63027
344.156	-8.17572	335.27	1.63266
344.156	-8.18546	335.27	1.63504
344.156	-8.20493	335.27	1.6398
344.156	-8.21467	335.27	1.64218
344.156	-8.22441	335.27	1.64456
344.156	-8.23415	335.27	1.64694
345.637	-8.24389	335.27	1.64932
345.637	-8.25362	335.27	1.6517
345.637	-8.26336	335.27	1.65408
345.637	-8.2731	336.751	1.65646
345.637	-8.2731	336.751	1.65884
345.637	-8.28284	336.751	1.65884
345.637	-8.29258	336.751	1.66122
345.637	-8.30232	336.751	1.6636
345.637	-8.30232	336.751	1.6636
345.637	-8.31205	336.751	1.66598
345.637	-8.32179	336.751	1.66598
345.637	-8.32179	336.751	1.66598
345.637	-8.33153	336.751	1.66598
345.637	-8.33153	336.751	1.66598
347.118	-8.34127	336.751	1.66598
347.118	-8.34127	336.751	1.66598
347.118	-8.34127	336.751	1.66598
347.118	-8.34127	336.751	1.66598
347.118	-8.35101	336.751	1.6636
347.118	-8.35101	336.751	1.6636
347.118	-8.35101	336.751	1.66122
347.118	-8.35101	336.751	1.66122
347.118	-8.34127	336.751	1.65884
347.118	-8.34127	336.751	1.65884
347.118	-8.34127	336.751	1.65646
347.118	-8.33153	338.232	1.65646
347.118	-8.33153	338.232	1.65408
347.118	-8.32179	338.232	1.6517
347.118	-8.32179	338.232	1.6517
347.118	-8.31205	338.232	1.64932
347.118	-8.31205	338.232	1.64932
348.599	-8.30232	338.232	1.64694
348.599	-8.29258	338.232	1.64456
348.599	-8.28284	338.232	1.64456
348.599	-8.28284	338.232	1.64218
348.599	-8.2731	338.232	1.64218
348.599	-8.26336	338.232	1.64218
348.599	-8.25362	338.232	1.6398
348.599	-8.24389	338.232	1.6398
348.599	-8.23415	338.232	1.6398
348.599	-8.22441	338.232	1.63742
348.599	-8.22441	338.232	1.63742
348.599	-8.20493	338.232	1.63742
348.599	-8.1952	338.232	1.63742
348.599	-8.18546	338.232	1.6398
348.599	-8.18546	338.232	1.6398
348.599	-8.17572	338.232	1.6398
348.599	-8.16598	338.232	1.6398
348.599	-8.15624	338.232	1.64218
348.599	-8.14651	338.232	1.64218
348.599	-8.13677	338.232	1.64218
350.08	-8.12703	338.232	1.64456
350.08	-8.12703	339.713	1.64456
350.08	-8.11729	339.713	1.64456
350.08	-8.11729	339.713	1.64694
350.08	-8.10755	339.713	1.64694
350.08	-8.10755	339.713	1.64932
350.08	-8.09781	339.713	1.64932
350.08	-8.09781	339.713	1.6517
350.08	-8.09781	339.713	1.6517
350.08	-8.09781	339.713	1.6517
350.08	-8.09781	339.713	1.65408
350.08	-8.09781	339.713	1.65408
350.08	-8.09781	339.713	1.65408
351.561	-8.09781	339.713	1.65408
351.561	-8.10755	339.713	1.65408
351.561	-8.10755	339.713	1.65408
351.561	-8.11729	339.713	1.65408
351.561	-8.11729	339.713	1.65408
351.561	-8.12703	339.713	1.65408
351.561	-8.13677	339.713	1.65408
351.561	-8.14651	339.713	1.65408
351.561	-8.14651	341.194	1.65408
351.561	-8.15624	341.194	1.6517
351.561	-8.16598	341.194	1.6517
353.042	-8.18546	341.194	1.64932
353.042	-8.1952	341.194	1.64932
353.042	-8.20493	341.194	1.64932
353.042	-8.21467	341.194	1.64694
353.042	-8.22441	341.194	1.64694
353.042	-8.23415	341.194	1.64456
353.042	-8.23415	341.194	1.64456
353.042	-8.24389	341.194	1.64456
353.042	-8.25362	341.194	1.64218
353.042	-8.26336	341.194	1.64218
353.042	-8.2731	341.194	1.6398
353.042	-8.2731	341.194	1.6398
353.042	-8.28284	341.194	1.6398
353.042	-8.29258	342.675	1.6398
353.042	-8.30232	342.675	1.63742
353.042	-8.30232	342.675	1.63742
353.042	-8.31205	342.675	1.63742
353.042	-8.32179	342.675	1.63742
354.523	-8.33153	342.675	1.63742
354.523	-8.33153	342.675	1.63742
354.523	-8.34127	342.675	1.63742
354.523	-8.35101	342.675	1.6398
354.523	-8.35101	342.675	1.6398
354.523	-8.36074	342.675	1.6398
354.523	-8.36074	342.675	1.64218
354.523	-8.37048	342.675	1.64218
354.523	-8.37048	342.675	1.64456
354.523	-8.38022	342.675	1.64456
354.523	-8.38022	342.675	1.64694
354.523	-8.38022	342.675	1.64694
354.523	-8.38996	342.675	1.64932
354.523	-8.38996	342.675	1.64932
354.523	-8.38996	342.675	1.6517
354.523	-8.38996	344.156	1.6517
354.523	-8.38996	344.156	1.65408
354.523	-8.38996	344.156	1.65646
354.523	-8.38996	344.156	1.65646
356.004	-8.38996	344.156	1.65884
356.004	-8.38996	344.156	1.66122
356.004	-8.38022	344.156	1.66122
356.004	-8.38022	344.156	1.6636
356.004	-8.37048	344.156	1.66598
356.004	-8.37048	344.156	1.66598
356.004	-8.36074	344.156	1.66836
356.004	-8.36074	344.156	1.66836
356.004	-8.35101	344.156	1.67074
356.004	-8.35101	344.156	1.67312
356.004	-8.34127	344.156	1.67312
356.004	-8.33153	344.156	1.67312
356.004	-8.33153	344.156	1.68026
357.485	-8.32179	345.637	1.68264
357.485	-8.32179	345.637	1.68502
357.485	-8.31205	347.118	1.68741
357.485	-8.31205	347.118	1.68979
357.485	-8.30232	347.118	1.68979
357.485	-8.2731	347.118	1.69217
358.966	-8.2731	347.118	1.69217
358.966	-8.28284	347.118	1.69455
358.966	-8.28284	347.118	1.69693
358.966	-8.29258	347.118	1.69693
358.966	-8.29258	347.118	1.69931
358.966	-8.30232	347.118	1.69931
358.966	-8.31205	347.118	1.70169
358.966	-8.31205	347.118	1.70407
358.966	-8.32179	347.118	1.70407
358.966	-8.32179	348.599	1.70645
360.447	-8.33153	348.599	1.70645
360.447	-8.34127	348.599	1.70883
360.447	-8.34127	348.599	1.70883
360.447	-8.35101	348.599	1.71121
360.447	-8.35101	348.599	1.71121
360.447	-8.35101	348.599	1.71359
360.447	-8.36074	348.599	1.71359
360.447	-8.36074	348.599	1.71359
360.447	-8.36074	348.599	1.71597
360.447	-8.36074	348.599	1.71597
360.447	-8.36074	348.599	1.71597
360.447	-8.36074	348.599	1.71597
361.928	-8.36074	348.599	1.71597
361.928	-8.35101	348.599	1.71359
361.928	-8.35101	348.599	1.71359
361.928	-8.35101	348.599	1.71359
361.928	-8.34127	348.599	1.71121
361.928	-8.34127	348.599	1.71121
361.928	-8.33153	350.08	1.70883
361.928	-8.33153	350.08	1.70883
363.409	-8.32179	350.08	1.70645
363.409	-8.32179	350.08	1.70645
363.409	-8.31205	350.08	1.70407
363.409	-8.31205	350.08	1.70169
363.409	-8.31205	350.08	1.70169
363.409	-8.31205	350.08	1.69931
364.889	-8.31205	350.08	1.69931
364.889	-8.32179	350.08	1.69931
364.889	-8.33153	350.08	1.69693
364.889	-8.35101	351.561	1.69693
364.889	-8.36074	351.561	1.69693
364.889	-8.36074	351.561	1.69931
364.889	-8.37048	351.561	1.70169
364.889	-8.38022	353.042	1.70407
366.37	-8.38022	353.042	1.70645
366.37	-8.38996	353.042	1.70883
366.37	-8.3997	353.042	1.71121
366.37	-8.3997	353.042	1.71121
366.37	-8.40944	353.042	1.71359
366.37	-8.41917	353.042	1.71597
366.37	-8.41917	353.042	1.71597
366.37	-8.42891	353.042	1.71835
366.37	-8.43865	353.042	1.72073
366.37	-8.43865	353.042	1.72311
366.37	-8.44839	354.523	1.72311
367.851	-8.44839	354.523	1.72549
367.851	-8.45813	354.523	1.72787
367.851	-8.45813	354.523	1.73025
367.851	-8.46786	354.523	1.73025
367.851	-8.46786	354.523	1.73263
367.851	-8.4776	354.523	1.73501
367.851	-8.4776	354.523	1.73501
367.851	-8.4776	354.523	1.73739
369.332	-8.4776	354.523	1.73977
369.332	-8.46786	354.523	1.73977
369.332	-8.46786	356.004	1.74454
370.813	-8.45813	356.004	1.74692
370.813	-8.44839	356.004	1.74692
372.294	-8.43865	357.485	1.74216
372.294	-8.43865	357.485	1.73977
372.294	-8.43865	357.485	1.73977
373.775	-8.43865	357.485	1.73739
373.775	-8.43865	357.485	1.73739
375.256	-8.44839	357.485	1.73501
375.256	-8.4776	357.485	1.73263
375.256	-8.4776	357.485	1.73263
375.256	-8.48734	357.485	1.73025
375.256	-8.48734	357.485	1.72787
376.737	-8.49708	357.485	1.72787
376.737	-8.49708	357.485	1.72549
376.737	-8.50682	357.485	1.72311
376.737	-8.51655	358.966	1.72073
376.737	-8.51655	358.966	1.71835
376.737	-8.52629	358.966	1.71835
376.737	-8.53603	358.966	1.71597
376.737	-8.53603	358.966	1.71359
376.737	-8.54577	358.966	1.71121
376.737	-8.55551	358.966	1.70883
376.737	-8.55551	358.966	1.70645
376.737	-8.56525	358.966	1.70407
378.218	-8.56525	358.966	1.70169
378.218	-8.57498	358.966	1.69931
378.218	-8.57498	358.966	1.69693
378.218	-8.58472	358.966	1.69455
378.218	-8.58472	358.966	1.69217
378.218	-8.59446	358.966	1.68979
379.699	-8.58472	358.966	1.68979
379.699	-8.58472	358.966	1.68741
379.699	-8.58472	358.966	1.68502
381.18	-8.57498	358.966	1.68264
381.18	-8.58472	358.966	1.68026
381.18	-8.58472	358.966	1.67788
381.18	-8.58472	358.966	1.67788
382.661	-8.59446	360.447	1.6755
382.661	-8.6042	360.447	1.67312
382.661	-8.6042	360.447	1.67312
382.661	-8.61394	360.447	1.67074
382.661	-8.62367	360.447	1.67074
384.142	-8.62367	360.447	1.67074
384.142	-8.63341	360.447	1.67074
384.142	-8.64315	360.447	1.67074
384.142	-8.65289	360.447	1.67074
384.142	-8.66263	360.447	1.67074
384.142	-8.66263	360.447	1.67074
385.623	-8.67237	360.447	1.67074
385.623	-8.67237	360.447	1.67312
385.623	-8.67237	360.447	1.67312
385.623	-8.67237	360.447	1.6755
385.623	-8.67237	360.447	1.6755
385.623	-8.67237	360.447	1.67788
387.104	-8.66263	361.928	1.67788
387.104	-8.66263	361.928	1.68026
387.104	-8.65289	361.928	1.68026
387.104	-8.65289	361.928	1.68026
387.104	-8.65289	361.928	1.68264
387.104	-8.64315	361.928	1.68502
387.104	-8.64315	361.928	1.68502
387.104	-8.63341	361.928	1.68741
388.585	-8.63341	361.928	1.68979
388.585	-8.63341	361.928	1.69217
388.585	-8.62367	361.928	1.69217
388.585	-8.62367	361.928	1.69455
388.585	-8.62367	361.928	1.69693
390.066	-8.63341	361.928	1.69693
390.066	-8.63341	361.928	1.69931
390.066	-8.65289	361.928	1.70169
390.066	-8.65289	361.928	1.70169
390.066	-8.66263	361.928	1.70407
390.066	-8.67237	363.409	1.70645
391.547	-8.6821	363.409	1.70645
391.547	-8.69184	363.409	1.70883
391.547	-8.70158	363.409	1.70883
391.547	-8.72106	363.409	1.71121
391.547	-8.74053	363.409	1.71121
391.547	-8.74053	363.409	1.71121
391.547	-8.75027	363.409	1.71359
391.547	-8.76001	363.409	1.71359
391.547	-8.76001	363.409	1.71359
391.547	-8.76975	363.409	1.71359
393.028	-8.77948	363.409	1.71359
393.028	-8.77948	363.409	1.71359
393.028	-8.78922	363.409	1.71359
393.028	-8.79896	363.409	1.71359
393.028	-8.8087	364.889	1.71121
393.028	-8.8087	364.889	1.71121
393.028	-8.81844	364.889	1.71121
393.028	-8.82818	364.889	1.70883
393.028	-8.82818	364.889	1.70883
393.028	-8.83791	364.889	1.70883
393.028	-8.83791	364.889	1.70883
393.028	-8.84765	364.889	1.70883
393.028	-8.85739	364.889	1.70883
393.028	-8.85739	364.889	1.70883
393.028	-8.86713	364.889	1.70883
394.509	-8.86713	364.889	1.71121
394.509	-8.87687	364.889	1.71121
394.509	-8.87687	364.889	1.71121
394.509	-8.87687	364.889	1.71359
394.509	-8.8866	366.37	1.71359
394.509	-8.8866	366.37	1.71359
394.509	-8.8866	366.37	1.71597
394.509	-8.8866	366.37	1.71835
394.509	-8.8866	366.37	1.71835
394.509	-8.8866	366.37	1.72073
394.509	-8.8866	366.37	1.72073
394.509	-8.87687	366.37	1.72311
395.99	-8.87687	366.37	1.72549
395.99	-8.86713	366.37	1.72549
395.99	-8.86713	366.37	1.72787
395.99	-8.85739	366.37	1.73025
395.99	-8.84765	366.37	1.73263
395.99	-8.84765	366.37	1.73263
395.99	-8.83791	366.37	1.73501
395.99	-8.83791	366.37	1.73739
395.99	-8.81844	366.37	1.73977
397.471	-8.8087	367.851	1.73977
397.471	-8.79896	367.851	1.74216
397.471	-8.79896	367.851	1.74454
398.952	-8.79896	367.851	1.74692
398.952	-8.79896	367.851	1.74692
398.952	-8.8087	367.851	1.7493
398.952	-8.8087	367.851	1.75168
398.952	-8.81844	367.851	1.75644
398.952	-8.81844	367.851	1.75882
398.952	-8.82818	367.851	1.7612
400.433	-8.82818	367.851	1.76358
400.433	-8.83791	367.851	1.76596
400.433	-8.83791	367.851	1.76834
400.433	-8.84765	367.851	1.77072
400.433	-8.84765	369.332	1.77072
400.433	-8.84765	369.332	1.7731
400.433	-8.84765	369.332	1.7731
400.433	-8.84765	369.332	1.77548
400.433	-8.84765	369.332	1.77548
401.914	-8.83791	369.332	1.77548
401.914	-8.82818	369.332	1.77548
401.914	-8.81844	369.332	1.77548
401.914	-8.8087	369.332	1.77548
401.914	-8.79896	369.332	1.77548
401.914	-8.79896	369.332	1.7731
403.395	-8.78922	369.332	1.7731
403.395	-8.77948	369.332	1.7731
403.395	-8.77948	369.332	1.77072
403.395	-8.76975	369.332	1.77072
403.395	-8.76975	369.332	1.76834
403.395	-8.76001	369.332	1.76596
403.395	-8.76001	369.332	1.76596
403.395	-8.75027	370.813	1.76358
403.395	-8.75027	370.813	1.76358
404.876	-8.75027	370.813	1.7612
404.876	-8.75027	370.813	1.75882
404.876	-8.75027	370.813	1.75882
404.876	-8.75027	370.813	1.75644
404.876	-8.76001	370.813	1.75406
404.876	-8.76001	370.813	1.75406
404.876	-8.76001	370.813	1.75168
404.876	-8.76975	370.813	1.75168
404.876	-8.76975	370.813	1.7493
404.876	-8.77948	370.813	1.7493
404.876	-8.78922	372.294	1.74454
404.876	-8.78922	372.294	1.74454
406.357	-8.79896	372.294	1.74454
406.357	-8.79896	373.775	1.74692
406.357	-8.8087	373.775	1.7493
406.357	-8.81844	373.775	1.7493
406.357	-8.82818	373.775	1.75168
406.357	-8.82818	373.775	1.75168
406.357	-8.83791	375.256	1.75406
406.357	-8.84765	375.256	1.75406
406.357	-8.84765	375.256	1.75406
406.357	-8.85739	375.256	1.75406
406.357	-8.85739	375.256	1.75168
406.357	-8.87687	375.256	1.7493
407.838	-8.8866	375.256	1.74692
407.838	-8.89634	375.256	1.74692
409.319	-8.89634	375.256	1.74454
409.319	-8.8866	375.256	1.74454
409.319	-8.8866	375.256	1.74216
409.319	-8.87687	375.256	1.74216
409.319	-8.87687	376.737	1.73977
409.319	-8.86713	376.737	1.73739
409.319	-8.85739	376.737	1.73739
409.319	-8.85739	376.737	1.73501
409.319	-8.84765	376.737	1.73263
409.319	-8.83791	376.737	1.73025
410.8	-8.83791	376.737	1.72787
410.8	-8.82818	376.737	1.72787
410.8	-8.81844	376.737	1.72549
410.8	-8.81844	376.737	1.72311
410.8	-8.8087	376.737	1.72073
410.8	-8.8087	376.737	1.72073
410.8	-8.79896	376.737	1.71835
410.8	-8.79896	376.737	1.71597
412.281	-8.77948	376.737	1.71359
412.281	-8.81844	376.737	1.71121
412.281	-8.81844	376.737	1.71121
412.281	-8.82818	378.218	1.70883
412.281	-8.83791	378.218	1.70645
412.281	-8.83791	378.218	1.70645
412.281	-8.84765	378.218	1.70407
413.762	-8.84765	378.218	1.70169
413.762	-8.85739	378.218	1.70169
413.762	-8.86713	378.218	1.69931
413.762	-8.86713	378.218	1.69455
413.762	-8.87687	378.218	1.69217
413.762	-8.8866	379.699	1.69217
413.762	-8.8866	379.699	1.69693
413.762	-8.89634	379.699	1.70169
413.762	-8.90608	379.699	1.70407
413.762	-8.90608	379.699	1.70407
413.762	-8.91582	379.699	1.70645
413.762	-8.92556	379.699	1.70645
413.762	-8.92556	379.699	1.70883
413.762	-8.9353	379.699	1.71121
413.762	-8.94503	379.699	1.71359
413.762	-8.94503	379.699	1.71359
415.243	-8.95477	379.699	1.71597
415.243	-8.95477	379.699	1.71835
415.243	-8.96451	379.699	1.72073
415.243	-8.96451	381.18	1.72073
415.243	-8.97425	381.18	1.72311
415.243	-8.97425	381.18	1.72549
415.243	-8.98399	381.18	1.72549
415.243	-8.99372	381.18	1.72787
416.724	-8.99372	381.18	1.73025
416.724	-8.98399	381.18	1.73025
416.724	-8.97425	381.18	1.73263
416.724	-8.96451	381.18	1.73501
416.724	-8.96451	381.18	1.73501
416.724	-8.95477	381.18	1.73739
418.205	-8.94503	381.18	1.73739
418.205	-8.94503	382.661	1.74454
418.205	-8.9353	384.142	1.74216
418.205	-8.92556	384.142	1.74216
418.205	-8.92556	384.142	1.73977
418.205	-8.91582	384.142	1.73977
419.686	-8.90608	384.142	1.73739
419.686	-8.90608	384.142	1.73739
419.686	-8.90608	385.623	1.73739
421.167	-8.89634	385.623	1.73739
421.167	-8.89634	385.623	1.73739
421.167	-8.90608	385.623	1.73739
422.648	-8.91582	385.623	1.73977
422.648	-8.92556	385.623	1.74216
422.648	-8.94503	385.623	1.74454
422.648	-8.95477	385.623	1.74692
422.648	-8.95477	385.623	1.74692
422.648	-8.96451	385.623	1.7493
424.128	-8.97425	385.623	1.75168
424.128	-8.97425	385.623	1.75168
424.128	-8.98399	387.104	1.75406
424.128	-8.98399	387.104	1.75644
424.128	-8.99372	387.104	1.75882
424.128	-9.00346	387.104	1.7612
424.128	-9.00346	387.104	1.76358
424.128	-9.00346	387.104	1.76596
424.128	-9.0132	387.104	1.76834
424.128	-9.0132	387.104	1.76834
424.128	-9.0132	387.104	1.77072
424.128	-9.02294	387.104	1.7731
425.609	-9.02294	387.104	1.77548
425.609	-9.02294	387.104	1.77786
425.609	-9.0132	387.104	1.78024
425.609	-9.0132	387.104	1.78262
425.609	-9.0132	387.104	1.785
425.609	-9.0132	387.104	1.785
425.609	-9.00346	387.104	1.78738
425.609	-9.00346	388.585	1.78976
425.609	-8.99372	388.585	1.79214
425.609	-8.99372	388.585	1.79214
425.609	-8.99372	388.585	1.79452
425.609	-8.98399	388.585	1.79452
425.609	-8.98399	388.585	1.79691
425.609	-8.97425	388.585	1.79691
425.609	-8.96451	388.585	1.79929
425.609	-8.96451	388.585	1.79929
425.609	-8.95477	388.585	1.80167
425.609	-8.95477	388.585	1.80167
427.09	-8.94503	388.585	1.80167
427.09	-8.9353	388.585	1.79929
427.09	-8.9353	388.585	1.79929
427.09	-8.92556	388.585	1.79929
427.09	-8.91582	388.585	1.79691
427.09	-8.91582	390.066	1.79691
427.09	-8.90608	390.066	1.79452
427.09	-8.90608	390.066	1.79214
427.09	-8.89634	390.066	1.78976
427.09	-8.89634	390.066	1.78976
427.09	-8.8866	390.066	1.78738
427.09	-8.8866	390.066	1.785
427.09	-8.87687	390.066	1.78262
427.09	-8.87687	390.066	1.78024
427.09	-8.86713	390.066	1.77786
427.09	-8.86713	390.066	1.77548
427.09	-8.85739	390.066	1.7731
427.09	-8.85739	390.066	1.77072
428.571	-8.85739	390.066	1.76834
428.571	-8.85739	390.066	1.76596
428.571	-8.85739	390.066	1.76358
428.571	-8.85739	390.066	1.76358
428.571	-8.86713	390.066	1.7612
428.571	-8.86713	391.547	1.75882
428.571	-8.86713	391.547	1.75644
428.571	-8.87687	391.547	1.75406
428.571	-8.87687	391.547	1.75406
430.052	-8.8866	391.547	1.75168
430.052	-8.8866	391.547	1.7493
430.052	-8.8866	391.547	1.7493
430.052	-8.89634	391.547	1.74692
430.052	-8.89634	391.547	1.74454
430.052	-8.89634	391.547	1.74454
431.533	-8.89634	393.028	1.73977
431.533	-8.90608	393.028	1.73501
431.533	-8.91582	394.509	1.73501
431.533	-8.92556	395.99	1.75168
431.533	-8.92556	395.99	1.75168
431.533	-8.9353	395.99	1.75406
431.533	-8.9353	395.99	1.75644
431.533	-8.94503	395.99	1.75882
431.533	-8.94503	395.99	1.75882
431.533	-8.95477	395.99	1.7612
431.533	-8.95477	397.471	1.76358
431.533	-8.96451	397.471	1.76596
431.533	-8.97425	397.471	1.76834
431.533	-8.97425	397.471	1.77072
431.533	-8.98399	397.471	1.7731
433.014	-8.99372	397.471	1.77548
433.014	-8.99372	397.471	1.77786
433.014	-9.00346	397.471	1.78024
433.014	-9.0132	397.471	1.78024
433.014	-9.0132	397.471	1.78262
433.014	-9.02294	397.471	1.785
433.014	-9.02294	397.471	1.78738
433.014	-9.03268	397.471	1.78976
433.014	-9.03268	397.471	1.79214
433.014	-9.04242	397.471	1.79214
433.014	-9.04242	397.471	1.79452
433.014	-9.05215	397.471	1.79691
433.014	-9.05215	398.952	1.79691
433.014	-9.06189	398.952	1.79929
433.014	-9.06189	398.952	1.79929
433.014	-9.07163	398.952	1.80167
433.014	-9.07163	398.952	1.80167
434.495	-9.07163	398.952	1.80167
434.495	-9.07163	398.952	1.80167
434.495	-9.07163	398.952	1.80405
434.495	-9.06189	398.952	1.80405
434.495	-9.06189	398.952	1.80405
434.495	-9.06189	398.952	1.80405
434.495	-9.05215	398.952	1.80405
435.976	-9.05215	398.952	1.80167
435.976	-9.04242	398.952	1.80167
435.976	-9.04242	398.952	1.80167
437.457	-9.02294	398.952	1.79929
437.457	-9.00346	398.952	1.79929
437.457	-9.00346	398.952	1.79929
438.938	-8.99372	398.952	1.79691
438.938	-8.99372	398.952	1.79452
438.938	-8.99372	398.952	1.79452
438.938	-8.99372	398.952	1.79214
440.419	-9.00346	400.433	1.79214
440.419	-9.0132	400.433	1.78976
440.419	-9.0132	400.433	1.78738
440.419	-9.02294	400.433	1.785
440.419	-9.02294	400.433	1.785
440.419	-9.03268	400.433	1.78262
440.419	-9.03268	400.433	1.78024
440.419	-9.04242	400.433	1.77786
440.419	-9.04242	400.433	1.77548
440.419	-9.05215	400.433	1.7731
440.419	-9.06189	400.433	1.7731
440.419	-9.06189	400.433	1.77072
440.419	-9.07163	400.433	1.76834
440.419	-9.08137	400.433	1.76596
441.9	-9.08137	400.433	1.76358
441.9	-9.09111	400.433	1.7612
441.9	-9.10084	400.433	1.75882
441.9	-9.10084	400.433	1.75644
441.9	-9.11058	400.433	1.75406
441.9	-9.12032	400.433	1.75168
441.9	-9.12032	400.433	1.7493
441.9	-9.13006	400.433	1.74692
441.9	-9.13006	400.433	1.74454
441.9	-9.1398	400.433	1.74216
441.9	-9.1398	400.433	1.73977
441.9	-9.14953	400.433	1.73739
441.9	-9.16901	401.914	1.73739
443.381	-9.16901	401.914	1.73501
443.381	-9.16901	401.914	1.73263
443.381	-9.15927	401.914	1.73263
444.862	-9.15927	401.914	1.73025
444.862	-9.14953	401.914	1.73025
444.862	-9.14953	401.914	1.72787
446.343	-9.14953	401.914	1.72787
446.343	-9.14953	401.914	1.72787
446.343	-9.14953	401.914	1.72787
446.343	-9.14953	401.914	1.72787
446.343	-9.15927	401.914	1.72549
447.824	-9.15927	401.914	1.72787
447.824	-9.16901	401.914	1.72787
447.824	-9.16901	401.914	1.72787
447.824	-9.16901	401.914	1.72787
447.824	-9.16901	401.914	1.72787
447.824	-9.15927	403.395	1.73025
447.824	-9.15927	403.395	1.73025
447.824	-9.15927	403.395	1.73263
449.305	-9.14953	403.395	1.73263
449.305	-9.14953	403.395	1.73263
449.305	-9.1398	403.395	1.73501
449.305	-9.1398	403.395	1.73501
449.305	-9.13006	403.395	1.73739
449.305	-9.13006	403.395	1.73739
449.305	-9.12032	403.395	1.73977
449.305	-9.12032	403.395	1.73977
449.305	-9.11058	403.395	1.74216
450.786	-9.11058	403.395	1.74216
450.786	-9.11058	403.395	1.74454
450.786	-9.10084	404.876	1.74454
450.786	-9.10084	404.876	1.74692
450.786	-9.10084	404.876	1.74692
450.786	-9.10084	404.876	1.74692
450.786	-9.11058	404.876	1.7493
450.786	-9.11058	404.876	1.7493
450.786	-9.11058	404.876	1.7493
450.786	-9.12032	404.876	1.7493
452.267	-9.12032	404.876	1.7493
452.267	-9.13006	404.876	1.7493
452.267	-9.13006	404.876	1.7493
452.267	-9.1398	404.876	1.74692
452.267	-9.1398	406.357	1.74692
452.267	-9.1398	406.357	1.74454
452.267	-9.14953	406.357	1.74216
452.267	-9.14953	406.357	1.73977
452.267	-9.1398	406.357	1.73739
452.267	-9.1398	406.357	1.73739
452.267	-9.1398	406.357	1.73501
453.748	-9.13006	406.357	1.73025
453.748	-9.13006	406.357	1.73025
453.748	-9.12032	406.357	1.72787
453.748	-9.11058	406.357	1.72549
453.748	-9.11058	407.838	1.72311
453.748	-9.10084	407.838	1.72311
453.748	-9.09111	407.838	1.72073
455.229	-9.08137	407.838	1.71835
455.229	-9.07163	407.838	1.71835
455.229	-9.07163	407.838	1.71597
456.71	-9.07163	407.838	1.71597
456.71	-9.08137	407.838	1.71359
456.71	-9.08137	407.838	1.71359
456.71	-9.08137	407.838	1.71359
456.71	-9.09111	407.838	1.71359
456.71	-9.10084	409.319	1.71359
456.71	-9.10084	409.319	1.71597
456.71	-9.11058	409.319	1.71597
458.191	-9.12032	409.319	1.71835
458.191	-9.13006	409.319	1.71835
458.191	-9.13006	409.319	1.72073
458.191	-9.1398	409.319	1.72311
458.191	-9.14953	409.319	1.72311
458.191	-9.15927	409.319	1.72549
458.191	-9.16901	409.319	1.72787
458.191	-9.17875	409.319	1.73025
458.191	-9.18849	409.319	1.73025
458.191	-9.19823	409.319	1.73263
459.672	-9.20796	409.319	1.73501
459.672	-9.20796	409.319	1.73739
459.672	-9.2177	409.319	1.73977
459.672	-9.22744	409.319	1.74216
459.672	-9.23718	409.319	1.74454
459.672	-9.24692	409.319	1.74692
459.672	-9.24692	410.8	1.7493
459.672	-9.25665	410.8	1.75168
459.672	-9.26639	410.8	1.75406
461.153	-9.27613	410.8	1.75644
461.153	-9.27613	410.8	1.75882
461.153	-9.28587	410.8	1.75882
461.153	-9.29561	410.8	1.7612
461.153	-9.30535	410.8	1.76358
461.153	-9.31508	410.8	1.76596
461.153	-9.32482	410.8	1.76834
462.634	-9.32482	410.8	1.76834
462.634	-9.31508	410.8	1.77072
462.634	-9.29561	410.8	1.7731
462.634	-9.29561	410.8	1.7731
462.634	-9.28587	410.8	1.7731
462.634	-9.28587	410.8	1.77548
462.634	-9.27613	410.8	1.77548
462.634	-9.26639	410.8	1.77786
462.634	-9.26639	410.8	1.77786
462.634	-9.25665	410.8	1.77786
462.634	-9.25665	410.8	1.77786
462.634	-9.24692	410.8	1.77786
462.634	-9.23718	410.8	1.77548
462.634	-9.22744	410.8	1.77548
462.634	-9.22744	412.281	1.77548
462.634	-9.2177	412.281	1.7731
462.634	-9.20796	412.281	1.7731
464.115	-9.20796	412.281	1.77072
464.115	-9.19823	412.281	1.76834
464.115	-9.18849	412.281	1.76834
464.115	-9.18849	412.281	1.76596
464.115	-9.17875	412.281	1.76358
464.115	-9.16901	412.281	1.76358
464.115	-9.16901	412.281	1.7612
464.115	-9.15927	412.281	1.7612
464.115	-9.15927	412.281	1.75644
464.115	-9.14953	413.762	1.75406
464.115	-9.14953	413.762	1.75168
464.115	-9.1398	415.243	1.75168
464.115	-9.1398	415.243	1.75406
464.115	-9.13006	415.243	1.75644
464.115	-9.13006	415.243	1.75644
464.115	-9.13006	415.243	1.75882
464.115	-9.12032	415.243	1.75882
464.115	-9.12032	415.243	1.7612
464.115	-9.12032	415.243	1.7612
465.596	-9.12032	415.243	1.76358
465.596	-9.12032	415.243	1.76358
465.596	-9.12032	416.724	1.76358
465.596	-9.13006	416.724	1.76596
465.596	-9.13006	416.724	1.76596
465.596	-9.13006	416.724	1.76596
465.596	-9.1398	416.724	1.76596
465.596	-9.1398	416.724	1.76596
465.596	-9.14953	416.724	1.76596
465.596	-9.14953	416.724	1.76358
467.077	-9.15927	416.724	1.76358
467.077	-9.15927	416.724	1.7612
467.077	-9.16901	416.724	1.7612
467.077	-9.16901	416.724	1.75882
468.558	-9.19823	416.724	1.75882
468.558	-9.24692	416.724	1.75644
468.558	-9.25665	416.724	1.75406
468.558	-9.26639	418.205	1.75406
468.558	-9.26639	418.205	1.75168
468.558	-9.27613	418.205	1.7493
468.558	-9.28587	418.205	1.74692
468.558	-9.29561	418.205	1.74454
470.039	-9.29561	418.205	1.74454
470.039	-9.30535	418.205	1.74216
470.039	-9.31508	418.205	1.73977
470.039	-9.32482	418.205	1.73739
470.039	-9.33456	418.205	1.73501
470.039	-9.33456	418.205	1.73263
470.039	-9.3443	418.205	1.73025
470.039	-9.35404	418.205	1.72787
470.039	-9.36377	418.205	1.72787
470.039	-9.37351	418.205	1.72549
470.039	-9.37351	418.205	1.72311
470.039	-9.38325	418.205	1.72073
470.039	-9.39299	419.686	1.71835
470.039	-9.39299	419.686	1.71835
470.039	-9.40273	419.686	1.71597
470.039	-9.41246	419.686	1.71359
470.039	-9.41246	419.686	1.71359
471.52	-9.4222	419.686	1.71121
471.52	-9.4222	419.686	1.70883
471.52	-9.43194	419.686	1.70645
471.52	-9.43194	419.686	1.70645
471.52	-9.43194	419.686	1.70407
471.52	-9.43194	419.686	1.70407
471.52	-9.44168	419.686	1.70645
471.52	-9.44168	419.686	1.70645
471.52	-9.44168	421.167	1.70883
471.52	-9.43194	421.167	1.71121
471.52	-9.43194	421.167	1.71359
471.52	-9.43194	421.167	1.71835
471.52	-9.43194	421.167	1.72073
471.52	-9.4222	421.167	1.72549
471.52	-9.4222	421.167	1.72787
471.52	-9.4222	421.167	1.73025
471.52	-9.41246	421.167	1.73025
471.52	-9.41246	421.167	1.73263
471.52	-9.40273	421.167	1.73501
471.52	-9.40273	421.167	1.73739
471.52	-9.39299	421.167	1.73977
471.52	-9.38325	421.167	1.74216
473.001	-9.38325	421.167	1.74454
473.001	-9.37351	421.167	1.74692
473.001	-9.36377	421.167	1.7493
473.001	-9.36377	421.167	1.75168
473.001	-9.35404	421.167	1.75406
473.001	-9.3443	421.167	1.75644
473.001	-9.3443	422.648	1.75882
473.001	-9.33456	422.648	1.7612
473.001	-9.32482	422.648	1.76358
473.001	-9.32482	422.648	1.76596
473.001	-9.31508	422.648	1.76834
473.001	-9.30535	422.648	1.77072
473.001	-9.30535	422.648	1.7731
473.001	-9.29561	422.648	1.77548
473.001	-9.29561	422.648	1.77786
473.001	-9.26639	422.648	1.78024
474.482	-9.25665	422.648	1.78262
474.482	-9.26639	422.648	1.785
474.482	-9.27613	422.648	1.78738
474.482	-9.28587	422.648	1.78976
474.482	-9.28587	422.648	1.79214
475.963	-9.29561	422.648	1.79452
475.963	-9.29561	422.648	1.79691
475.963	-9.30535	422.648	1.79929
475.963	-9.31508	422.648	1.80167
475.963	-9.31508	422.648	1.80643
475.963	-9.31508	422.648	1.80881
477.444	-9.32482	424.128	1.81119
477.444	-9.32482	424.128	1.81357
477.444	-9.32482	424.128	1.81595
477.444	-9.32482	424.128	1.81595
477.444	-9.32482	424.128	1.81833
477.444	-9.32482	424.128	1.82071
477.444	-9.31508	424.128	1.82309
478.925	-9.31508	424.128	1.82547
478.925	-9.30535	424.128	1.82547
478.925	-9.30535	424.128	1.82785
478.925	-9.30535	424.128	1.82785
478.925	-9.29561	424.128	1.83023
478.925	-9.29561	424.128	1.83023
480.406	-9.29561	424.128	1.83261
480.406	-9.30535	424.128	1.83261
480.406	-9.30535	425.609	1.83261
480.406	-9.31508	425.609	1.83499
480.406	-9.32482	425.609	1.83499
481.887	-9.32482	425.609	1.83499
481.887	-9.33456	425.609	1.83499
481.887	-9.3443	425.609	1.83499
481.887	-9.35404	425.609	1.83499
481.887	-9.36377	425.609	1.83261
481.887	-9.37351	425.609	1.83261
483.368	-9.38325	425.609	1.83261
483.368	-9.39299	425.609	1.83023
483.368	-9.40273	425.609	1.83023
483.368	-9.41246	425.609	1.82785
483.368	-9.43194	425.609	1.82785
483.368	-9.43194	425.609	1.82547
483.368	-9.44168	425.609	1.82547
483.368	-9.45142	425.609	1.82309
483.368	-9.46116	425.609	1.82071
483.368	-9.46116	425.609	1.82071
483.368	-9.47089	425.609	1.81833
483.368	-9.47089	427.09	1.81595
483.368	-9.48063	427.09	1.81595
483.368	-9.49037	427.09	1.81357
484.848	-9.49037	427.09	1.81119
484.848	-9.49037	427.09	1.80881
484.848	-9.50011	427.09	1.80881
484.848	-9.50011	427.09	1.80643
484.848	-9.50011	427.09	1.80405
484.848	-9.50011	427.09	1.80167
484.848	-9.49037	427.09	1.79929
484.848	-9.49037	427.09	1.79929
484.848	-9.48063	427.09	1.79691
484.848	-9.48063	427.09	1.79452
[truncated: 43,069 more rows]

## Sheet: Fig. 2J
ΔD/ΔF (GSH Treatment)
((HA-SS)/rhColIII)12		((HA-CC)/rhColIII)12
241.969	-0.98135	241.969	-0.00597
241.969	-0.98238	241.969	-0.00545
241.969	-0.9829	241.969	-0.00493
241.969	-0.9829	241.969	-0.00441
241.969	-0.98342	243.45	-0.00441
243.45	-0.98342	243.45	-0.0039
243.45	-0.98394	243.45	-0.00338
243.45	-0.98446	243.45	-0.00338
243.45	-0.98446	244.931	-0.00286
243.45	-0.98498	244.931	-0.00234
243.45	-0.98498	246.411	-0.00234
244.931	-0.9855	247.892	-0.00234
244.931	-0.9855	247.892	-0.00182
244.931	-0.9855	249.373	-0.00182
246.411	-0.98498	250.854	-0.000259684
247.892	-0.98498	250.854	0.000259684
249.373	-0.98498	250.854	0.000259684
250.854	-0.98498	250.854	0.000779052
252.335	-0.97875	250.854	0.000779052
252.335	-0.93512	250.854	0.0013
252.335	-0.92993	250.854	0.0013
252.335	-0.92473	250.854	0.00182
252.335	-0.91902	250.854	0.00234
252.335	-0.91279	250.854	0.00234
252.335	-0.90656	250.854	0.00286
252.335	-0.89981	252.335	0.00286
253.816	-0.89305	252.335	0.00286
253.816	-0.88578	252.335	0.00338
253.816	-0.87851	252.335	0.00338
253.816	-0.87072	252.335	0.00338
253.816	-0.86293	252.335	0.00338
253.816	-0.85514	252.335	0.00338
253.816	-0.84683	252.335	0.00286
253.816	-0.83852	252.335	0.00286
253.816	-0.82969	252.335	0.00234
253.816	-0.82138	252.335	0.00234
253.816	-0.81255	252.335	0.00182
253.816	-0.80372	252.335	0.00182
253.816	-0.79489	252.335	0.0013
253.816	-0.78554	252.335	0.000779052
253.816	-0.77671	252.335	0.000259684
253.816	-0.76737	252.335	-0.000259684
253.816	-0.75802	252.335	-0.000259684
255.297	-0.74867	252.335	-0.000779052
255.297	-0.73984	252.335	-0.0013
255.297	-0.73049	252.335	-0.00182
255.297	-0.72114	252.335	-0.00286
255.297	-0.71179	252.335	-0.00338
255.297	-0.70245	252.335	-0.0039
255.297	-0.69362	253.816	-0.00441
255.297	-0.68427	253.816	-0.00493
255.297	-0.67492	253.816	-0.00545
255.297	-0.66609	253.816	-0.00649
255.297	-0.65726	253.816	-0.00701
255.297	-0.64843	253.816	-0.00753
255.297	-0.6396	253.816	-0.00805
255.297	-0.63077	253.816	-0.00857
255.297	-0.62246	253.816	-0.00961
255.297	-0.61415	253.816	-0.01013
255.297	-0.60584	253.816	-0.01065
255.297	-0.59753	253.816	-0.01169
255.297	-0.58922	253.816	-0.01221
255.297	-0.58143	253.816	-0.01272
255.297	-0.57364	253.816	-0.01324
255.297	-0.56585	253.816	-0.01376
256.778	-0.55858	253.816	-0.0148
256.778	-0.55079	253.816	-0.01532
256.778	-0.54404	253.816	-0.01584
256.778	-0.53677	253.816	-0.01688
256.778	-0.53002	253.816	-0.0174
256.778	-0.52326	255.297	-0.01792
256.778	-0.51703	255.297	-0.01844
256.778	-0.5108	255.297	-0.01948
256.778	-0.50457	255.297	-0.02
256.778	-0.49885	255.297	-0.02052
256.778	-0.49314	255.297	-0.02103
256.778	-0.48795	255.297	-0.02207
256.778	-0.48275	255.297	-0.02259
256.778	-0.47756	255.297	-0.02311
256.778	-0.47288	255.297	-0.02415
256.778	-0.46821	255.297	-0.02467
256.778	-0.46406	255.297	-0.02571
256.778	-0.46042	255.297	-0.02675
256.778	-0.45626	255.297	-0.02727
256.778	-0.45315	255.297	-0.02831
256.778	-0.44951	256.778	-0.02934
256.778	-0.4464	256.778	-0.03038
256.778	-0.44328	256.778	-0.03142
256.778	-0.44068	256.778	-0.03246
256.778	-0.43809	256.778	-0.0335
256.778	-0.43549	256.778	-0.03454
256.778	-0.43341	256.778	-0.03558
256.778	-0.43134	256.778	-0.03713
256.778	-0.42926	256.778	-0.03817
258.259	-0.42718	256.778	-0.03921
258.259	-0.4251	256.778	-0.04025
258.259	-0.42354	256.778	-0.04181
258.259	-0.42199	256.778	-0.04285
258.259	-0.42043	256.778	-0.04441
258.259	-0.41887	256.778	-0.04544
258.259	-0.41731	256.778	-0.04648
258.259	-0.41575	256.778	-0.04804
258.259	-0.41472	256.778	-0.04908
258.259	-0.41316	256.778	-0.05064
258.259	-0.41212	256.778	-0.05168
258.259	-0.41056	258.259	-0.05324
258.259	-0.40952	258.259	-0.05427
258.259	-0.40796	258.259	-0.05531
258.259	-0.40692	258.259	-0.05687
258.259	-0.40537	258.259	-0.05791
258.259	-0.40433	258.259	-0.05895
258.259	-0.40277	258.259	-0.05999
258.259	-0.40121	258.259	-0.06103
258.259	-0.39965	258.259	-0.06206
258.259	-0.39862	258.259	-0.0631
258.259	-0.39706	258.259	-0.06362
259.74	-0.3955	258.259	-0.06466
259.74	-0.39394	258.259	-0.06518
259.74	-0.39238	258.259	-0.0657
259.74	-0.39082	258.259	-0.06674
259.74	-0.38927	258.259	-0.06726
259.74	-0.38771	258.259	-0.06778
259.74	-0.38615	258.259	-0.06778
259.74	-0.38459	258.259	-0.0683
259.74	-0.38303	258.259	-0.0683
259.74	-0.38148	258.259	-0.06882
259.74	-0.37992	258.259	-0.06882
259.74	-0.37836	259.74	-0.06882
259.74	-0.3768	259.74	-0.06882
259.74	-0.37524	259.74	-0.06882
259.74	-0.37369	259.74	-0.0683
259.74	-0.37213	259.74	-0.0683
259.74	-0.37109	259.74	-0.0683
261.221	-0.36953	259.74	-0.06778
261.221	-0.36797	259.74	-0.06778
261.221	-0.36693	259.74	-0.06726
261.221	-0.36538	259.74	-0.06726
261.221	-0.36434	259.74	-0.06674
261.221	-0.36278	259.74	-0.06622
261.221	-0.36174	259.74	-0.0657
261.221	-0.3607	259.74	-0.0657
261.221	-0.35914	259.74	-0.06518
261.221	-0.3581	259.74	-0.06466
261.221	-0.35707	259.74	-0.06414
261.221	-0.35655	261.221	-0.06414
261.221	-0.35551	261.221	-0.06362
261.221	-0.35447	261.221	-0.0631
261.221	-0.35343	261.221	-0.06258
261.221	-0.35291	261.221	-0.06258
261.221	-0.35239	261.221	-0.06206
261.221	-0.35135	261.221	-0.06206
261.221	-0.35083	261.221	-0.06103
261.221	-0.35031	261.221	-0.06051
261.221	-0.34979	261.221	-0.06051
261.221	-0.34928	261.221	-0.05999
262.702	-0.34928	261.221	-0.05999
262.702	-0.34876	262.702	-0.05999
262.702	-0.34824	262.702	-0.06051
262.702	-0.34824	262.702	-0.06051
262.702	-0.34824	262.702	-0.06103
262.702	-0.34824	262.702	-0.06103
262.702	-0.34824	262.702	-0.06103
262.702	-0.34824	262.702	-0.06103
262.702	-0.34824	264.183	-0.06155
262.702	-0.34824	264.183	-0.06258
262.702	-0.34876	264.183	-0.06414
262.702	-0.34928	264.183	-0.06466
262.702	-0.34928	264.183	-0.06518
262.702	-0.34979	264.183	-0.06518
262.702	-0.35031	264.183	-0.0657
262.702	-0.35135	264.183	-0.06622
262.702	-0.35187	264.183	-0.06674
262.702	-0.35239	265.664	-0.06726
262.702	-0.35343	265.664	-0.06778
262.702	-0.35447	265.664	-0.0683
262.702	-0.35499	265.664	-0.06882
262.702	-0.35603	265.664	-0.06934
262.702	-0.35707	265.664	-0.06986
262.702	-0.3581	265.664	-0.07037
262.702	-0.35914	265.664	-0.07089
262.702	-0.36018	265.664	-0.07141
262.702	-0.36122	265.664	-0.07193
262.702	-0.36226	265.664	-0.07245
262.702	-0.3633	265.664	-0.07297
264.183	-0.36434	265.664	-0.07349
264.183	-0.36538	265.664	-0.07401
264.183	-0.36641	265.664	-0.07453
264.183	-0.36745	265.664	-0.07505
264.183	-0.36849	265.664	-0.07557
264.183	-0.36901	267.145	-0.07609
264.183	-0.37005	267.145	-0.07661
264.183	-0.37109	267.145	-0.07713
264.183	-0.37161	267.145	-0.07765
264.183	-0.37213	267.145	-0.07765
264.183	-0.37317	267.145	-0.07816
264.183	-0.37369	267.145	-0.07868
264.183	-0.3742	267.145	-0.0792
264.183	-0.3742	267.145	-0.0792
264.183	-0.37472	267.145	-0.07972
264.183	-0.37524	267.145	-0.07972
264.183	-0.37524	267.145	-0.08024
264.183	-0.37524	267.145	-0.08024
264.183	-0.37524	268.626	-0.08024
264.183	-0.37472	268.626	-0.08024
264.183	-0.37472	268.626	-0.08024
264.183	-0.3742	268.626	-0.08024
265.664	-0.37369	268.626	-0.08024
265.664	-0.37369	268.626	-0.08024
265.664	-0.37317	268.626	-0.08076
265.664	-0.37213	268.626	-0.08076
265.664	-0.37161	268.626	-0.08076
265.664	-0.37109	268.626	-0.08128
265.664	-0.37057	268.626	-0.08128
265.664	-0.36953	268.626	-0.08128
265.664	-0.36901	268.626	-0.0818
265.664	-0.36797	270.107	-0.0818
265.664	-0.36745	270.107	-0.08232
265.664	-0.36641	270.107	-0.08232
265.664	-0.36538	270.107	-0.08284
265.664	-0.36486	270.107	-0.08284
265.664	-0.36382	270.107	-0.08336
265.664	-0.36278	270.107	-0.08336
265.664	-0.36226	270.107	-0.08388
267.145	-0.36122	270.107	-0.08388
267.145	-0.3607	270.107	-0.0844
267.145	-0.35966	270.107	-0.0844
267.145	-0.35914	270.107	-0.08492
267.145	-0.3581	270.107	-0.08492
267.145	-0.35758	270.107	-0.08544
267.145	-0.35707	270.107	-0.08544
267.145	-0.35551	270.107	-0.08544
267.145	-0.35447	270.107	-0.08544
267.145	-0.35343	271.588	-0.08596
267.145	-0.35291	271.588	-0.08596
267.145	-0.35239	271.588	-0.08596
268.626	-0.35187	271.588	-0.08596
268.626	-0.35187	271.588	-0.08596
268.626	-0.35135	271.588	-0.08596
268.626	-0.35083	271.588	-0.08596
268.626	-0.35031	271.588	-0.08544
268.626	-0.34979	271.588	-0.08544
268.626	-0.34979	271.588	-0.08544
268.626	-0.34928	271.588	-0.08492
268.626	-0.34876	271.588	-0.08492
268.626	-0.34876	271.588	-0.0844
268.626	-0.34824	271.588	-0.0844
268.626	-0.34772	271.588	-0.08388
270.107	-0.3472	271.588	-0.08336
270.107	-0.34668	271.588	-0.08336
270.107	-0.34616	271.588	-0.08284
270.107	-0.34616	271.588	-0.08232
270.107	-0.34564	271.588	-0.0818
270.107	-0.34512	271.588	-0.0818
270.107	-0.3446	271.588	-0.08128
270.107	-0.34408	273.069	-0.08076
270.107	-0.34356	273.069	-0.08024
270.107	-0.34304	273.069	-0.07972
270.107	-0.34252	273.069	-0.07972
270.107	-0.342	273.069	-0.0792
270.107	-0.34148	273.069	-0.07868
270.107	-0.34148	273.069	-0.07816
270.107	-0.34097	273.069	-0.07816
270.107	-0.34045	273.069	-0.07765
270.107	-0.33993	273.069	-0.07713
271.588	-0.33993	273.069	-0.07713
271.588	-0.33941	273.069	-0.07661
271.588	-0.33941	273.069	-0.07661
271.588	-0.33889	273.069	-0.07609
271.588	-0.33889	273.069	-0.07609
271.588	-0.33889	273.069	-0.07557
271.588	-0.33837	273.069	-0.07557
271.588	-0.33837	273.069	-0.07557
271.588	-0.33837	273.069	-0.07557
271.588	-0.33837	273.069	-0.07557
271.588	-0.33837	273.069	-0.07557
271.588	-0.33837	273.069	-0.07557
271.588	-0.33837	273.069	-0.07609
271.588	-0.33889	273.069	-0.07609
271.588	-0.33889	274.55	-0.07609
271.588	-0.33889	274.55	-0.07661
271.588	-0.33941	274.55	-0.07661
271.588	-0.33941	274.55	-0.07713
271.588	-0.33941	274.55	-0.07765
271.588	-0.33993	274.55	-0.07765
271.588	-0.33993	274.55	-0.07816
273.069	-0.34045	274.55	-0.07816
273.069	-0.34045	274.55	-0.07868
273.069	-0.34097	274.55	-0.07868
273.069	-0.34097	274.55	-0.0792
273.069	-0.34148	276.031	-0.08024
273.069	-0.34148	276.031	-0.08128
273.069	-0.342	277.512	-0.08128
273.069	-0.342	277.512	-0.0818
273.069	-0.34252	278.993	-0.08232
273.069	-0.34252	278.993	-0.08336
273.069	-0.34304	278.993	-0.08388
273.069	-0.34304	278.993	-0.08388
273.069	-0.34304	278.993	-0.0844
273.069	-0.34304	280.474	-0.08492
273.069	-0.34356	280.474	-0.08492
273.069	-0.34356	280.474	-0.08544
273.069	-0.34356	280.474	-0.08544
273.069	-0.34356	280.474	-0.08596
273.069	-0.34356	280.474	-0.08647
273.069	-0.34356	280.474	-0.08647
273.069	-0.34356	280.474	-0.08699
274.55	-0.34304	280.474	-0.08699
274.55	-0.34304	280.474	-0.08751
274.55	-0.34304	280.474	-0.08751
274.55	-0.34252	281.955	-0.08751
274.55	-0.34252	281.955	-0.08803
274.55	-0.342	281.955	-0.08803
274.55	-0.342	281.955	-0.08803
274.55	-0.34148	281.955	-0.08803
274.55	-0.34148	281.955	-0.08803
274.55	-0.34097	281.955	-0.08803
274.55	-0.34097	281.955	-0.08751
274.55	-0.34045	281.955	-0.08751
274.55	-0.33993	281.955	-0.08751
274.55	-0.33993	281.955	-0.08699
274.55	-0.33941	283.436	-0.08699
276.031	-0.33889	283.436	-0.08647
276.031	-0.33889	283.436	-0.08647
276.031	-0.33837	283.436	-0.08647
276.031	-0.33837	283.436	-0.08596
276.031	-0.33785	283.436	-0.08596
276.031	-0.33785	283.436	-0.08596
276.031	-0.33577	283.436	-0.08596
277.512	-0.33525	283.436	-0.08596
277.512	-0.33525	283.436	-0.08596
277.512	-0.33525	283.436	-0.08596
278.993	-0.33525	283.436	-0.08647
278.993	-0.33473	283.436	-0.08647
278.993	-0.33369	283.436	-0.08699
278.993	-0.33317	283.436	-0.08699
278.993	-0.33317	284.917	-0.08751
278.993	-0.33266	284.917	-0.08803
278.993	-0.33214	284.917	-0.08803
278.993	-0.33214	284.917	-0.08855
278.993	-0.33162	284.917	-0.08907
280.474	-0.33162	284.917	-0.08959
280.474	-0.3311	284.917	-0.09011
280.474	-0.33058	284.917	-0.09063
280.474	-0.33006	284.917	-0.09063
280.474	-0.33006	284.917	-0.09115
280.474	-0.32954	284.917	-0.09167
280.474	-0.32902	286.398	-0.09219
280.474	-0.3285	286.398	-0.09271
280.474	-0.32798	286.398	-0.09323
280.474	-0.32798	286.398	-0.09375
280.474	-0.32746	286.398	-0.09427
280.474	-0.32694	286.398	-0.09478
280.474	-0.32642	286.398	-0.09478
280.474	-0.3259	286.398	-0.0953
280.474	-0.32538	287.879	-0.09582
280.474	-0.32486	287.879	-0.09634
280.474	-0.32435	287.879	-0.09686
281.955	-0.32383	287.879	-0.09738
281.955	-0.32383	287.879	-0.0979
281.955	-0.32331	287.879	-0.0979
281.955	-0.32279	287.879	-0.09842
281.955	-0.32227	289.36	-0.09894
281.955	-0.32175	289.36	-0.09894
281.955	-0.32123	289.36	-0.09946
281.955	-0.32071	289.36	-0.09946
281.955	-0.32019	289.36	-0.09946
281.955	-0.31967	289.36	-0.09894
281.955	-0.31915	289.36	-0.09894
281.955	-0.31863	290.841	-0.09894
281.955	-0.31811	290.841	-0.09842
281.955	-0.31759	290.841	-0.09842
281.955	-0.31707	290.841	-0.0979
281.955	-0.31655	290.841	-0.0979
281.955	-0.31604	290.841	-0.09738
281.955	-0.31604	290.841	-0.09686
281.955	-0.31552	290.841	-0.09686
283.436	-0.315	290.841	-0.09634
283.436	-0.315	292.322	-0.09582
283.436	-0.31448	292.322	-0.09582
283.436	-0.31448	292.322	-0.0953
283.436	-0.31396	292.322	-0.09478
283.436	-0.31396	292.322	-0.09427
283.436	-0.31396	292.322	-0.09375
283.436	-0.31396	293.803	-0.09375
283.436	-0.31396	293.803	-0.09375
283.436	-0.31396	293.803	-0.09427
283.436	-0.31396	293.803	-0.09427
283.436	-0.31448	293.803	-0.09478
283.436	-0.31448	293.803	-0.09478
283.436	-0.31448	293.803	-0.0953
283.436	-0.315	293.803	-0.0953
283.436	-0.31552	293.803	-0.09582
283.436	-0.31552	293.803	-0.09582
283.436	-0.31604	293.803	-0.09634
283.436	-0.31655	293.803	-0.09686
284.917	-0.31655	295.284	-0.09686
284.917	-0.31707	295.284	-0.09738
284.917	-0.31759	295.284	-0.0979
284.917	-0.31811	295.284	-0.0979
284.917	-0.31863	295.284	-0.09842
284.917	-0.31915	295.284	-0.09894
284.917	-0.31967	295.284	-0.09894
284.917	-0.32019	295.284	-0.09946
284.917	-0.32071	295.284	-0.09946
284.917	-0.32071	295.284	-0.09998
284.917	-0.32123	295.284	-0.1005
284.917	-0.32175	296.765	-0.1005
284.917	-0.32227	296.765	-0.1005
284.917	-0.32279	298.246	-0.1005
284.917	-0.32279	298.246	-0.09998
284.917	-0.32331	298.246	-0.09946
284.917	-0.32383	299.727	-0.09946
286.398	-0.32383	299.727	-0.09894
286.398	-0.32435	301.208	-0.09894
286.398	-0.32435	301.208	-0.09842
286.398	-0.32486	302.689	-0.09686
286.398	-0.32486	302.689	-0.09686
286.398	-0.32486	302.689	-0.09634
286.398	-0.32486	302.689	-0.09634
286.398	-0.32486	302.689	-0.09582
286.398	-0.32486	302.689	-0.0953
286.398	-0.32486	302.689	-0.0953
286.398	-0.32435	302.689	-0.09478
286.398	-0.32435	302.689	-0.09427
286.398	-0.32383	304.17	-0.09427
286.398	-0.32383	304.17	-0.09375
286.398	-0.32331	304.17	-0.09323
286.398	-0.32279	304.17	-0.09271
286.398	-0.32279	304.17	-0.09271
286.398	-0.32227	304.17	-0.09219
286.398	-0.32175	304.17	-0.09167
286.398	-0.32123	304.17	-0.09167
286.398	-0.32071	304.17	-0.09115
286.398	-0.32019	304.17	-0.09115
287.879	-0.31967	305.65	-0.08959
287.879	-0.31915	307.131	-0.08959
287.879	-0.31863	307.131	-0.08907
287.879	-0.31811	307.131	-0.08907
287.879	-0.31759	308.612	-0.08907
287.879	-0.31707	308.612	-0.08959
287.879	-0.31655	308.612	-0.08959
287.879	-0.31604	308.612	-0.09011
287.879	-0.31552	308.612	-0.09011
287.879	-0.315	308.612	-0.09063
287.879	-0.31448	308.612	-0.09063
287.879	-0.31396	308.612	-0.09115
287.879	-0.31344	308.612	-0.09167
287.879	-0.31292	310.093	-0.09219
287.879	-0.31292	310.093	-0.09219
287.879	-0.31032	310.093	-0.09271
289.36	-0.3098	310.093	-0.09323
289.36	-0.31032	310.093	-0.09375
289.36	-0.31136	310.093	-0.09375
289.36	-0.31136	310.093	-0.09427
289.36	-0.31188	310.093	-0.09478
289.36	-0.31188	310.093	-0.0953
289.36	-0.3124	311.574	-0.09582
290.841	-0.31292	311.574	-0.09634
290.841	-0.31292	311.574	-0.09686
290.841	-0.31344	311.574	-0.09686
290.841	-0.31396	311.574	-0.09738
290.841	-0.31396	313.055	-0.09738
290.841	-0.31448	313.055	-0.09738
290.841	-0.315	313.055	-0.09738
290.841	-0.315	313.055	-0.09686
290.841	-0.31552	313.055	-0.09686
290.841	-0.31604	313.055	-0.09634
290.841	-0.31604	314.536	-0.09634
290.841	-0.31655	314.536	-0.09582
292.322	-0.31707	314.536	-0.09582
292.322	-0.31707	314.536	-0.0953
292.322	-0.31759	316.017	-0.0953
292.322	-0.31759	316.017	-0.0953
292.322	-0.31811	317.498	-0.09582
293.803	-0.31759	317.498	-0.09582
293.803	-0.31707	317.498	-0.09634
293.803	-0.31707	317.498	-0.09634
293.803	-0.31655	318.979	-0.09634
293.803	-0.31655	318.979	-0.09634
293.803	-0.31604	318.979	-0.09634
295.284	-0.31604	318.979	-0.09634
295.284	-0.31552	320.46	-0.09634
295.284	-0.315	320.46	-0.09582
295.284	-0.315	320.46	-0.09634
295.284	-0.31448	320.46	-0.09634
295.284	-0.31396	320.46	-0.09634
295.284	-0.31396	320.46	-0.09686
295.284	-0.31344	320.46	-0.09686
295.284	-0.31344	321.941	-0.09738
295.284	-0.31292	321.941	-0.09738
295.284	-0.31292	321.941	-0.09738
295.284	-0.3124	321.941	-0.0979
295.284	-0.3124	321.941	-0.0979
295.284	-0.31188	321.941	-0.09842
295.284	-0.31188	321.941	-0.09842
295.284	-0.31136	321.941	-0.09842
296.765	-0.31136	323.422	-0.09842
296.765	-0.31136	323.422	-0.09842
296.765	-0.31084	323.422	-0.09842
296.765	-0.31084	323.422	-0.0979
296.765	-0.31084	323.422	-0.0979
296.765	-0.31084	323.422	-0.0979
296.765	-0.31084	323.422	-0.09738
296.765	-0.31084	323.422	-0.09738
296.765	-0.31084	323.422	-0.09686
296.765	-0.31084	323.422	-0.09686
296.765	-0.31136	323.422	-0.09634
296.765	-0.31136	323.422	-0.09634
296.765	-0.31136	323.422	-0.09582
296.765	-0.31188	323.422	-0.09582
296.765	-0.31188	323.422	-0.0953
296.765	-0.3124	323.422	-0.0953
296.765	-0.3124	323.422	-0.09478
296.765	-0.31292	323.422	-0.09478
298.246	-0.31292	324.903	-0.09427
298.246	-0.31344	324.903	-0.09375
298.246	-0.31344	324.903	-0.09375
298.246	-0.31396	324.903	-0.09323
298.246	-0.31396	324.903	-0.09323
298.246	-0.31396	324.903	-0.09271
298.246	-0.31448	324.903	-0.09271
298.246	-0.31448	324.903	-0.09271
298.246	-0.31448	324.903	-0.09219
298.246	-0.315	324.903	-0.09219
298.246	-0.315	324.903	-0.09219
298.246	-0.315	324.903	-0.09167
298.246	-0.315	324.903	-0.09167
298.246	-0.315	324.903	-0.09167
298.246	-0.315	324.903	-0.09167
298.246	-0.31448	324.903	-0.09167
298.246	-0.31448	324.903	-0.09167
298.246	-0.31448	324.903	-0.09167
298.246	-0.31396	324.903	-0.09167
298.246	-0.31396	324.903	-0.09167
298.246	-0.31344	326.384	-0.09219
298.246	-0.31344	326.384	-0.09219
299.727	-0.31292	326.384	-0.09219
299.727	-0.31292	326.384	-0.09271
299.727	-0.3124	326.384	-0.09271
299.727	-0.31188	326.384	-0.09323
299.727	-0.31188	326.384	-0.09323
299.727	-0.31136	326.384	-0.09375
299.727	-0.31084	326.384	-0.09427
299.727	-0.31084	326.384	-0.09427
299.727	-0.31032	326.384	-0.09478
299.727	-0.31032	326.384	-0.0953
299.727	-0.3098	326.384	-0.09582
301.208	-0.30876	326.384	-0.09582
301.208	-0.30773	326.384	-0.09634
302.689	-0.30669	326.384	-0.09686
302.689	-0.30669	327.865	-0.09738
302.689	-0.30617	327.865	-0.09738
302.689	-0.30565	327.865	-0.0979
302.689	-0.30565	327.865	-0.09842
302.689	-0.30513	327.865	-0.09894
302.689	-0.30513	327.865	-0.09894
304.17	-0.30461	327.865	-0.09998
304.17	-0.30409	327.865	-0.1005
304.17	-0.30409	327.865	-0.10102
304.17	-0.30357	327.865	-0.10154
304.17	-0.30357	327.865	-0.10206
304.17	-0.30357	327.865	-0.10258
304.17	-0.30357	327.865	-0.10309
304.17	-0.30305	327.865	-0.10361
304.17	-0.30357	329.346	-0.10361
305.65	-0.30357	329.346	-0.10413
305.65	-0.30357	329.346	-0.10413
305.65	-0.30357	329.346	-0.10465
305.65	-0.30409	329.346	-0.10465
305.65	-0.30409	329.346	-0.10465
305.65	-0.30409	329.346	-0.10465
307.131	-0.30409	329.346	-0.10465
307.131	-0.30409	329.346	-0.10465
307.131	-0.30409	329.346	-0.10465
307.131	-0.30409	329.346	-0.10465
307.131	-0.30409	329.346	-0.10413
307.131	-0.30357	329.346	-0.10413
307.131	-0.30357	329.346	-0.10413
307.131	-0.30305	329.346	-0.10361
307.131	-0.30305	329.346	-0.10361
307.131	-0.30253	329.346	-0.10309
308.612	-0.30253	330.827	-0.10309
308.612	-0.30201	330.827	-0.10258
308.612	-0.30201	330.827	-0.10258
308.612	-0.30201	330.827	-0.10258
308.612	-0.30149	330.827	-0.10206
308.612	-0.30149	330.827	-0.10206
308.612	-0.30149	330.827	-0.10206
308.612	-0.30149	330.827	-0.10206
308.612	-0.30149	330.827	-0.10206
308.612	-0.30149	330.827	-0.10206
308.612	-0.30149	330.827	-0.10206
310.093	-0.30201	330.827	-0.10206
310.093	-0.30201	330.827	-0.10206
310.093	-0.30201	330.827	-0.10258
310.093	-0.30253	330.827	-0.10258
310.093	-0.30253	330.827	-0.10258
310.093	-0.30253	330.827	-0.10309
310.093	-0.30253	332.308	-0.10309
310.093	-0.30305	332.308	-0.10361
310.093	-0.30305	332.308	-0.10361
310.093	-0.30305	332.308	-0.10413
311.574	-0.30305	332.308	-0.10413
311.574	-0.30305	332.308	-0.10465
311.574	-0.30253	332.308	-0.10465
311.574	-0.30253	332.308	-0.10517
311.574	-0.30201	332.308	-0.10569
311.574	-0.30201	332.308	-0.10569
311.574	-0.30201	332.308	-0.10621
311.574	-0.30149	332.308	-0.10621
311.574	-0.30149	332.308	-0.10673
311.574	-0.30097	332.308	-0.10673
311.574	-0.30045	332.308	-0.10725
311.574	-0.30045	332.308	-0.10725
311.574	-0.29994	332.308	-0.10777
311.574	-0.29994	333.789	-0.10777
311.574	-0.29942	333.789	-0.10829
311.574	-0.2989	333.789	-0.10829
311.574	-0.29838	333.789	-0.10829
311.574	-0.29838	333.789	-0.10881
311.574	-0.29786	333.789	-0.10881
313.055	-0.29734	333.789	-0.10881
313.055	-0.29734	333.789	-0.10881
313.055	-0.29682	333.789	-0.10881
313.055	-0.2963	333.789	-0.10881
313.055	-0.2963	333.789	-0.10881
313.055	-0.29578	333.789	-0.10881
313.055	-0.29526	333.789	-0.10881
313.055	-0.29526	333.789	-0.10829
313.055	-0.29474	333.789	-0.10829
313.055	-0.29474	333.789	-0.10777
313.055	-0.29422	335.27	-0.10777
313.055	-0.29422	335.27	-0.10725
313.055	-0.2937	335.27	-0.10725
313.055	-0.2937	335.27	-0.10673
313.055	-0.2937	335.27	-0.10673
313.055	-0.29318	335.27	-0.10621
313.055	-0.29318	335.27	-0.10569
313.055	-0.29318	335.27	-0.10569
313.055	-0.29318	335.27	-0.10517
313.055	-0.29318	335.27	-0.10517
313.055	-0.29318	335.27	-0.10465
313.055	-0.29318	336.751	-0.10309
313.055	-0.2937	338.232	-0.10102
314.536	-0.2937	338.232	-0.10102
314.536	-0.2937	338.232	-0.1005
314.536	-0.29422	338.232	-0.1005
314.536	-0.29422	338.232	-0.09998
314.536	-0.29474	338.232	-0.09998
314.536	-0.29474	338.232	-0.09946
314.536	-0.29474	338.232	-0.09894
314.536	-0.29526	338.232	-0.09894
314.536	-0.29526	338.232	-0.09842
314.536	-0.29526	338.232	-0.0979
314.536	-0.29526	338.232	-0.0979
314.536	-0.29526	339.713	-0.09738
314.536	-0.29526	339.713	-0.09686
316.017	-0.29526	339.713	-0.09686
316.017	-0.29474	339.713	-0.09634
316.017	-0.29474	339.713	-0.09582
316.017	-0.29422	339.713	-0.09582
316.017	-0.29422	339.713	-0.0953
316.017	-0.2937	339.713	-0.0953
316.017	-0.2937	339.713	-0.09478
316.017	-0.29318	339.713	-0.09478
317.498	-0.29266	339.713	-0.09427
317.498	-0.29266	339.713	-0.09427
317.498	-0.29214	339.713	-0.09375
317.498	-0.29163	339.713	-0.09375
317.498	-0.29111	339.713	-0.09375
317.498	-0.29059	339.713	-0.09375
317.498	-0.29007	341.194	-0.09427
318.979	-0.29007	341.194	-0.09427
318.979	-0.29007	341.194	-0.09427
318.979	-0.29007	341.194	-0.09478
318.979	-0.29059	341.194	-0.09478
318.979	-0.29059	341.194	-0.09478
318.979	-0.29059	342.675	-0.09478
318.979	-0.29111	342.675	-0.09478
318.979	-0.29111	342.675	-0.09427
318.979	-0.29163	342.675	-0.09427
318.979	-0.29214	344.156	-0.09375
320.46	-0.29214	344.156	-0.09375
320.46	-0.29266	345.637	-0.09375
320.46	-0.29266	345.637	-0.09427
320.46	-0.29318	345.637	-0.09427
320.46	-0.29318	345.637	-0.09478
320.46	-0.2937	345.637	-0.0953
320.46	-0.2937	347.118	-0.0953
320.46	-0.2937	347.118	-0.09582
320.46	-0.2937	347.118	-0.09582
320.46	-0.2937	347.118	-0.09582
321.941	-0.2937	347.118	-0.09634
321.941	-0.2937	347.118	-0.09634
321.941	-0.29318	348.599	-0.09634
321.941	-0.29318	348.599	-0.09582
321.941	-0.29318	348.599	-0.09582
321.941	-0.29266	348.599	-0.09582
321.941	-0.29266	348.599	-0.0953
323.422	-0.29266	350.08	-0.0953
323.422	-0.29266	350.08	-0.0953
323.422	-0.29266	350.08	-0.0953
323.422	-0.29266	350.08	-0.0953
323.422	-0.29266	350.08	-0.0953
323.422	-0.29266	351.561	-0.09582
323.422	-0.29266	351.561	-0.09582
323.422	-0.29318	351.561	-0.09634
323.422	-0.29318	351.561	-0.09686
323.422	-0.2937	353.042	-0.09738
324.903	-0.2937	353.042	-0.09738
324.903	-0.2937	353.042	-0.0979
324.903	-0.29422	353.042	-0.0979
324.903	-0.29422	353.042	-0.0979
324.903	-0.29422	354.523	-0.0979
324.903	-0.29422	354.523	-0.0979
324.903	-0.29422	354.523	-0.0979
324.903	-0.29422	354.523	-0.09738
324.903	-0.2937	354.523	-0.09738
324.903	-0.2937	354.523	-0.09686
324.903	-0.2937	354.523	-0.09686
326.384	-0.29318	354.523	-0.09634
326.384	-0.29318	356.004	-0.09634
326.384	-0.29266	356.004	-0.09582
326.384	-0.29266	356.004	-0.09582
326.384	-0.29214	356.004	-0.09582
326.384	-0.29214	356.004	-0.0953
326.384	-0.29163	356.004	-0.0953
326.384	-0.29111	356.004	-0.0953
326.384	-0.29111	356.004	-0.0953
326.384	-0.29059	356.004	-0.0953
326.384	-0.29059	357.485	-0.0953
326.384	-0.29007	357.485	-0.09582
327.865	-0.28955	357.485	-0.09582
327.865	-0.28955	357.485	-0.09634
327.865	-0.28903	357.485	-0.09634
327.865	-0.28903	357.485	-0.09686
327.865	-0.28851	357.485	-0.09686
329.346	-0.28747	357.485	-0.09738
329.346	-0.28747	357.485	-0.0979
330.827	-0.28747	358.966	-0.0979
330.827	-0.28799	358.966	-0.09842
332.308	-0.28851	358.966	-0.09842
332.308	-0.28903	358.966	-0.09946
332.308	-0.28903	360.447	-0.09894
332.308	-0.28955	360.447	-0.09894
332.308	-0.28955	360.447	-0.09842
333.789	-0.29007	360.447	-0.0979
333.789	-0.29007	360.447	-0.0979
333.789	-0.29059	360.447	-0.09738
333.789	-0.29059	361.928	-0.09686
333.789	-0.29059	361.928	-0.09686
333.789	-0.29059	361.928	-0.09634
333.789	-0.29007	361.928	-0.09582
333.789	-0.29007	361.928	-0.09582
333.789	-0.29007	361.928	-0.0953
333.789	-0.28955	361.928	-0.0953
335.27	-0.28955	363.409	-0.09478
335.27	-0.28903	364.889	-0.0953
335.27	-0.28903	364.889	-0.09582
335.27	-0.28851	364.889	-0.09582
335.27	-0.28851	364.889	-0.09634
335.27	-0.28851	364.889	-0.09686
335.27	-0.28851	364.889	-0.09686
335.27	-0.28851	364.889	-0.09738
335.27	-0.28851	366.37	-0.0979
336.751	-0.28851	366.37	-0.09842
336.751	-0.28851	366.37	-0.09894
336.751	-0.28903	366.37	-0.09894
336.751	-0.28903	366.37	-0.09946
336.751	-0.28903	366.37	-0.09998
336.751	-0.28955	366.37	-0.1005
336.751	-0.28955	366.37	-0.10102
338.232	-0.28955	366.37	-0.10154
338.232	-0.28955	366.37	-0.10206
338.232	-0.29007	366.37	-0.10258
338.232	-0.28955	367.851	-0.10309
338.232	-0.28955	367.851	-0.10309
338.232	-0.28955	367.851	-0.10361
338.232	-0.28903	367.851	-0.10413
338.232	-0.28903	367.851	-0.10465
338.232	-0.28851	367.851	-0.10465
339.713	-0.28799	367.851	-0.10517
339.713	-0.28747	367.851	-0.10569
339.713	-0.28695	367.851	-0.10569
339.713	-0.28643	367.851	-0.10569
339.713	-0.28591	369.332	-0.10621
339.713	-0.28539	369.332	-0.10621
339.713	-0.28539	369.332	-0.10621
339.713	-0.28487	369.332	-0.10673
339.713	-0.28435	369.332	-0.10673
339.713	-0.28383	369.332	-0.10621
339.713	-0.28332	369.332	-0.10621
339.713	-0.2828	369.332	-0.10621
339.713	-0.2828	369.332	-0.10569
341.194	-0.28228	369.332	-0.10569
341.194	-0.28176	370.813	-0.10517
341.194	-0.28124	370.813	-0.10517
341.194	-0.28072	370.813	-0.10465
341.194	-0.28072	370.813	-0.10413
341.194	-0.2802	370.813	-0.10361
341.194	-0.27968	370.813	-0.10361
341.194	-0.27968	370.813	-0.10309
341.194	-0.27916	370.813	-0.10258
342.675	-0.27864	370.813	-0.10206
342.675	-0.27812	370.813	-0.10154
342.675	-0.27864	372.294	-0.10102
344.156	-0.2802	372.294	-0.10102
344.156	-0.28072	372.294	-0.1005
344.156	-0.28072	372.294	-0.1005
344.156	-0.28124	372.294	-0.1005
344.156	-0.28176	372.294	-0.10102
344.156	-0.28176	373.775	-0.10102
344.156	-0.28228	373.775	-0.10102
344.156	-0.2828	373.775	-0.10154
344.156	-0.28332	373.775	-0.10154
344.156	-0.28332	373.775	-0.10154
344.156	-0.28383	375.256	-0.10154
344.156	-0.28435	375.256	-0.10102
344.156	-0.28487	375.256	-0.10102
344.156	-0.28539	375.256	-0.1005
344.156	-0.28591	375.256	-0.1005
345.637	-0.28591	375.256	-0.1005
345.637	-0.28643	375.256	-0.09998
345.637	-0.28695	375.256	-0.09998
345.637	-0.28747	375.256	-0.09946
345.637	-0.28799	375.256	-0.09946
345.637	-0.28851	375.256	-0.09894
345.637	-0.28851	375.256	-0.09842
345.637	-0.28903	375.256	-0.09842
345.637	-0.28955	375.256	-0.0979
345.637	-0.29007	376.737	-0.09738
345.637	-0.29007	376.737	-0.09738
345.637	-0.29059	376.737	-0.09686
345.637	-0.29111	376.737	-0.09686
345.637	-0.29111	376.737	-0.09634
345.637	-0.29163	376.737	-0.09582
345.637	-0.29163	376.737	-0.09582
345.637	-0.29266	376.737	-0.0953
347.118	-0.29318	376.737	-0.0953
347.118	-0.29318	376.737	-0.09478
347.118	-0.29318	376.737	-0.09478
347.118	-0.29318	376.737	-0.09427
347.118	-0.29266	376.737	-0.09427
348.599	-0.29266	376.737	-0.09375
348.599	-0.29214	378.218	-0.09375
348.599	-0.29163	378.218	-0.09323
348.599	-0.29111	378.218	-0.09323
348.599	-0.29059	378.218	-0.09323
350.08	-0.29007	378.218	-0.09375
350.08	-0.28955	379.699	-0.09375
350.08	-0.28903	379.699	-0.09375
350.08	-0.28851	379.699	-0.09323
350.08	-0.28851	379.699	-0.09323
350.08	-0.28799	379.699	-0.09323
350.08	-0.28747	379.699	-0.09271
350.08	-0.28695	381.18	-0.09271
351.561	-0.28643	381.18	-0.09271
351.561	-0.28591	381.18	-0.09271
351.561	-0.28539	381.18	-0.09271
351.561	-0.28487	381.18	-0.09271
351.561	-0.28435	381.18	-0.09323
351.561	-0.28383	381.18	-0.09323
351.561	-0.28332	381.18	-0.09323
351.561	-0.28332	381.18	-0.09375
351.561	-0.2828	381.18	-0.09375
351.561	-0.28228	381.18	-0.09427
353.042	-0.28176	381.18	-0.09478
353.042	-0.28124	381.18	-0.09478
353.042	-0.28124	381.18	-0.0953
353.042	-0.28072	382.661	-0.0953
353.042	-0.2802	382.661	-0.09582
353.042	-0.27968	382.661	-0.09634
353.042	-0.27968	382.661	-0.09634
353.042	-0.27916	382.661	-0.09686
353.042	-0.27864	382.661	-0.09686
353.042	-0.27864	382.661	-0.09738
354.523	-0.27812	382.661	-0.09738
354.523	-0.27812	382.661	-0.0979
354.523	-0.2776	382.661	-0.0979
354.523	-0.2776	382.661	-0.09842
356.004	-0.27656	384.142	-0.09894
356.004	-0.27656	384.142	-0.09894
357.485	-0.27708	384.142	-0.09894
357.485	-0.27708	385.623	-0.09946
357.485	-0.2776	385.623	-0.09998
358.966	-0.27864	385.623	-0.1005
358.966	-0.27916	385.623	-0.1005
358.966	-0.27916	385.623	-0.10102
358.966	-0.27968	385.623	-0.10102
358.966	-0.27968	385.623	-0.10154
358.966	-0.2802	385.623	-0.10154
358.966	-0.28072	385.623	-0.10206
358.966	-0.28072	385.623	-0.10258
360.447	-0.28124	385.623	-0.10258
360.447	-0.28176	385.623	-0.10309
360.447	-0.28176	385.623	-0.10309
360.447	-0.28176	387.104	-0.10361
360.447	-0.28228	387.104	-0.10361
360.447	-0.28228	387.104	-0.10413
360.447	-0.28228	387.104	-0.10465
360.447	-0.28228	387.104	-0.10465
360.447	-0.28228	387.104	-0.10465
360.447	-0.28228	387.104	-0.10517
360.447	-0.28228	387.104	-0.10517
361.928	-0.28228	387.104	-0.10517
361.928	-0.28176	387.104	-0.10569
361.928	-0.28176	387.104	-0.10569
361.928	-0.28124	387.104	-0.10569
361.928	-0.28124	387.104	-0.10569
361.928	-0.28072	387.104	-0.10569
361.928	-0.28072	387.104	-0.10569
361.928	-0.2802	387.104	-0.10517
361.928	-0.2802	388.585	-0.10517
363.409	-0.27968	388.585	-0.10517
363.409	-0.27968	388.585	-0.10465
363.409	-0.27916	388.585	-0.10465
363.409	-0.27916	388.585	-0.10465
363.409	-0.27864	388.585	-0.10413
363.409	-0.27864	388.585	-0.10413
364.889	-0.27916	388.585	-0.10361
364.889	-0.27968	388.585	-0.10361
364.889	-0.27968	388.585	-0.10309
364.889	-0.2802	388.585	-0.10309
364.889	-0.28072	388.585	-0.10258
366.37	-0.28072	388.585	-0.10258
366.37	-0.28124	388.585	-0.10206
366.37	-0.28176	390.066	-0.10206
366.37	-0.28176	390.066	-0.10206
366.37	-0.28228	390.066	-0.10154
367.851	-0.2828	390.066	-0.10154
367.851	-0.2828	390.066	-0.10154
369.332	-0.28176	390.066	-0.10154
369.332	-0.28176	390.066	-0.10154
369.332	-0.28124	390.066	-0.10154
369.332	-0.28124	390.066	-0.10154
369.332	-0.28072	390.066	-0.10154
369.332	-0.28072	390.066	-0.10206
369.332	-0.2802	390.066	-0.10206
369.332	-0.27968	391.547	-0.10206
369.332	-0.27968	391.547	-0.10258
370.813	-0.27916	391.547	-0.10258
370.813	-0.27864	391.547	-0.10309
370.813	-0.27812	391.547	-0.10309
370.813	-0.27812	391.547	-0.10309
370.813	-0.2776	391.547	-0.10309
370.813	-0.2776	391.547	-0.10309
370.813	-0.27708	391.547	-0.10309
370.813	-0.27708	391.547	-0.10309
372.294	-0.27604	391.547	-0.10309
372.294	-0.27604	391.547	-0.10258
373.775	-0.27604	391.547	-0.10258
375.256	-0.27449	391.547	-0.10206
375.256	-0.27449	391.547	-0.10206
375.256	-0.27397	393.028	-0.10154
375.256	-0.27397	393.028	-0.10102
375.256	-0.27345	393.028	-0.1005
375.256	-0.27293	393.028	-0.09998
375.256	-0.27293	393.028	-0.09998
375.256	-0.27241	393.028	-0.09946
375.256	-0.27189	393.028	-0.09894
376.737	-0.27189	393.028	-0.09842
376.737	-0.27137	393.028	-0.0979
376.737	-0.27085	393.028	-0.09738
376.737	-0.27085	393.028	-0.09686
376.737	-0.27033	394.509	-0.09634
376.737	-0.27033	394.509	-0.09582
376.737	-0.26981	394.509	-0.09582
376.737	-0.26981	394.509	-0.0953
376.737	-0.26929	394.509	-0.09478
376.737	-0.26929	394.509	-0.09427
378.218	-0.26877	394.509	-0.09427
378.218	-0.26929	394.509	-0.09375
378.218	-0.26929	394.509	-0.09375
379.699	-0.26981	394.509	-0.09323
379.699	-0.27033	394.509	-0.09323
379.699	-0.27085	394.509	-0.09271
379.699	-0.27137	395.99	-0.09271
379.699	-0.27137	395.99	-0.09271
379.699	-0.27189	395.99	-0.09271
379.699	-0.27241	395.99	-0.09271
379.699	-0.27293	395.99	-0.09271
381.18	-0.27293	395.99	-0.09271
381.18	-0.27345	395.99	-0.09271
381.18	-0.27397	395.99	-0.09323
381.18	-0.27449	395.99	-0.09323
381.18	-0.27449	395.99	-0.09323
381.18	-0.27501	395.99	-0.09375
381.18	-0.27552	395.99	-0.09427
381.18	-0.27604	395.99	-0.09427
382.661	-0.27656	397.471	-0.09478
382.661	-0.27708	397.471	-0.09478
384.142	-0.2776	397.471	-0.0953
384.142	-0.27812	397.471	-0.09582
384.142	-0.27864	397.471	-0.09582
384.142	-0.27916	397.471	-0.09634
384.142	-0.27916	397.471	-0.09686
384.142	-0.27968	397.471	-0.09686
384.142	-0.27968	397.471	-0.09738
384.142	-0.2802	397.471	-0.0979
385.623	-0.28072	397.471	-0.09894
385.623	-0.28072	397.471	-0.09946
385.623	-0.28072	398.952	-0.09946
385.623	-0.28072	398.952	-0.09894
385.623	-0.28072	398.952	-0.09738
385.623	-0.28072	398.952	-0.09738
385.623	-0.28072	398.952	-0.09686
385.623	-0.2802	398.952	-0.09686
385.623	-0.2802	398.952	-0.09634
385.623	-0.2802	398.952	-0.09582
385.623	-0.27968	398.952	-0.0953
385.623	-0.27968	400.433	-0.0953
385.623	-0.27916	400.433	-0.09478
385.623	-0.27916	400.433	-0.09427
385.623	-0.27864	400.433	-0.09375
387.104	-0.27812	400.433	-0.09375
387.104	-0.27812	400.433	-0.09323
387.104	-0.2776	400.433	-0.09271
387.104	-0.2776	400.433	-0.09219
387.104	-0.27708	400.433	-0.09219
387.104	-0.27708	400.433	-0.09167
387.104	-0.27656	400.433	-0.09115
387.104	-0.27604	400.433	-0.09115
387.104	-0.27604	400.433	-0.09063
387.104	-0.27604	400.433	-0.09011
387.104	-0.27552	400.433	-0.09011
387.104	-0.27552	400.433	-0.08959
388.585	-0.27552	400.433	-0.08959
388.585	-0.27552	401.914	-0.08907
388.585	-0.27552	401.914	-0.08907
388.585	-0.27552	401.914	-0.08907
388.585	-0.27552	401.914	-0.08855
388.585	-0.27604	401.914	-0.08855
390.066	-0.27604	401.914	-0.08855
390.066	-0.27656	401.914	-0.08855
391.547	-0.27708	401.914	-0.08855
393.028	-0.27656	401.914	-0.08855
393.028	-0.27604	401.914	-0.08907
394.509	-0.27604	401.914	-0.08907
394.509	-0.27552	401.914	-0.08907
394.509	-0.27552	401.914	-0.08959
394.509	-0.27501	401.914	-0.08959
394.509	-0.27501	401.914	-0.09011
394.509	-0.27449	401.914	-0.09011
395.99	-0.27449	401.914	-0.09063
395.99	-0.27397	401.914	-0.09063
397.471	-0.27397	401.914	-0.09115
397.471	-0.27345	401.914	-0.09167
397.471	-0.27293	401.914	-0.09219
398.952	-0.27293	403.395	-0.09219
398.952	-0.27293	403.395	-0.09271
398.952	-0.27241	403.395	-0.09323
398.952	-0.27241	403.395	-0.09375
398.952	-0.27189	403.395	-0.09427
400.433	-0.27189	403.395	-0.09427
400.433	-0.27189	403.395	-0.09478
400.433	-0.27137	403.395	-0.0953
400.433	-0.27189	403.395	-0.09582
401.914	-0.27189	403.395	-0.09634
401.914	-0.27241	403.395	-0.09634
401.914	-0.27293	403.395	-0.09686
401.914	-0.27293	403.395	-0.09738
403.395	-0.27345	403.395	-0.0979
403.395	-0.27345	403.395	-0.0979
403.395	-0.27293	403.395	-0.09842
403.395	-0.27293	404.876	-0.1005
403.395	-0.27241	404.876	-0.10102
403.395	-0.27241	406.357	-0.1005
404.876	-0.27189	406.357	-0.09998
404.876	-0.27189	406.357	-0.09998
404.876	-0.27137	406.357	-0.09946
404.876	-0.27137	406.357	-0.09946
404.876	-0.27085	406.357	-0.09894
404.876	-0.27085	406.357	-0.09842
404.876	-0.27033	406.357	-0.09842
404.876	-0.27033	406.357	-0.0979
404.876	-0.26981	406.357	-0.09738
406.357	-0.26981	406.357	-0.09738
406.357	-0.26981	407.838	-0.09686
406.357	-0.26929	407.838	-0.09634
406.357	-0.26929	407.838	-0.09634
406.357	-0.26929	407.838	-0.09582
406.357	-0.26929	407.838	-0.09582
406.357	-0.26981	407.838	-0.0953
406.357	-0.26981	407.838	-0.0953
406.357	-0.26981	407.838	-0.0953
406.357	-0.27033	407.838	-0.09478
407.838	-0.27033	407.838	-0.09478
407.838	-0.27085	407.838	-0.09478
407.838	-0.27137	407.838	-0.09478
407.838	-0.27137	407.838	-0.09478
407.838	-0.27189	407.838	-0.09478
407.838	-0.27189	407.838	-0.09478
407.838	-0.27241	409.319	-0.09478
407.838	-0.27241	409.319	-0.0953
409.319	-0.27241	409.319	-0.0953
409.319	-0.27241	409.319	-0.0953
410.8	-0.27189	409.319	-0.0953
410.8	-0.27137	409.319	-0.0953
410.8	-0.27085	409.319	-0.09478
410.8	-0.27085	409.319	-0.09478
410.8	-0.27033	409.319	-0.09478
410.8	-0.26981	409.319	-0.09427
410.8	-0.26981	409.319	-0.09427
412.281	-0.26929	409.319	-0.09427
412.281	-0.26929	410.8	-0.09375
412.281	-0.26877	410.8	-0.09375
412.281	-0.26877	410.8	-0.09323
412.281	-0.26877	410.8	-0.09323
412.281	-0.26877	410.8	-0.09271
412.281	-0.26929	410.8	-0.09219
412.281	-0.26929	410.8	-0.09219
412.281	-0.26929	410.8	-0.09167
412.281	-0.26981	410.8	-0.09167
412.281	-0.26981	410.8	-0.09115
412.281	-0.27033	410.8	-0.09115
412.281	-0.27033	410.8	-0.09063
412.281	-0.27085	410.8	-0.09011
413.762	-0.27085	410.8	-0.09011
413.762	-0.27137	412.281	-0.09011
413.762	-0.27137	412.281	-0.08959
413.762	-0.27189	412.281	-0.08959
413.762	-0.27189	412.281	-0.08907
413.762	-0.27189	412.281	-0.08907
413.762	-0.27241	412.281	-0.08907
413.762	-0.27241	412.281	-0.08907
413.762	-0.27241	412.281	-0.08855
413.762	-0.27241	412.281	-0.08855
413.762	-0.27241	412.281	-0.08907
413.762	-0.27241	412.281	-0.08907
415.243	-0.27189	412.281	-0.08959
415.243	-0.27189	413.762	-0.08959
415.243	-0.27189	413.762	-0.09011
415.243	-0.27137	413.762	-0.09063
415.243	-0.27137	413.762	-0.09115
415.243	-0.27085	413.762	-0.09167
415.243	-0.27033	413.762	-0.09219
415.243	-0.27033	413.762	-0.09271
415.243	-0.26981	413.762	-0.09323
416.724	-0.26929	413.762	-0.09375
416.724	-0.26929	413.762	-0.09427
416.724	-0.26877	413.762	-0.09427
416.724	-0.26825	415.243	-0.09478
416.724	-0.26773	415.243	-0.0953
416.724	-0.26721	415.243	-0.09582
416.724	-0.2667	415.243	-0.09582
418.205	-0.26618	415.243	-0.09634
418.205	-0.26566	415.243	-0.09686
418.205	-0.26566	415.243	-0.09738
418.205	-0.26566	415.243	-0.09738
418.205	-0.26566	415.243	-0.0979
418.205	-0.26566	415.243	-0.09842
418.205	-0.26618	415.243	-0.09842
419.686	-0.26618	415.243	-0.09894
419.686	-0.26618	415.243	-0.09946
419.686	-0.2667	416.724	-0.09946
419.686	-0.2667	416.724	-0.09998
419.686	-0.26721	416.724	-0.09998
419.686	-0.26721	416.724	-0.1005
419.686	-0.26773	416.724	-0.1005
419.686	-0.26825	416.724	-0.10102
421.167	-0.26825	416.724	-0.10154
421.167	-0.26877	418.205	-0.10154
421.167	-0.26877	418.205	-0.10206
421.167	-0.26929	418.205	-0.10258
422.648	-0.26981	418.205	-0.10258
422.648	-0.26981	418.205	-0.10309
424.128	-0.26981	418.205	-0.10309
424.128	-0.27033	418.205	-0.10361
424.128	-0.27033	419.686	-0.10361
425.609	-0.27033	419.686	-0.10413
425.609	-0.27033	419.686	-0.10413
425.609	-0.26981	419.686	-0.10465
427.09	-0.26929	419.686	-0.10465
427.09	-0.26929	419.686	-0.10517
427.09	-0.26877	419.686	-0.10517
427.09	-0.26825	419.686	-0.10569
428.571	-0.26825	419.686	-0.10569
428.571	-0.26773	419.686	-0.10621
428.571	-0.26773	419.686	-0.10621
428.571	-0.26773	419.686	-0.10621
428.571	-0.26773	419.686	-0.10673
430.052	-0.26773	421.167	-0.10673
430.052	-0.26825	421.167	-0.10673
430.052	-0.26825	421.167	-0.10673
430.052	-0.26825	421.167	-0.10673
430.052	-0.26877	421.167	-0.10673
431.533	-0.26877	421.167	-0.10673
431.533	-0.26877	421.167	-0.10621
431.533	-0.26825	421.167	-0.10621
431.533	-0.26825	421.167	-0.10621
431.533	-0.26825	421.167	-0.10569
431.533	-0.26773	421.167	-0.10569
433.014	-0.26721	421.167	-0.10569
433.014	-0.2667	421.167	-0.10517
433.014	-0.26618	421.167	-0.10517
433.014	-0.26566	421.167	-0.10465
433.014	-0.26514	421.167	-0.10413
433.014	-0.26462	421.167	-0.10413
433.014	-0.26462	421.167	-0.10361
433.014	-0.2641	421.167	-0.10361
434.495	-0.26358	421.167	-0.10309
434.495	-0.26306	422.648	-0.10258
434.495	-0.26306	422.648	-0.10258
434.495	-0.26254	422.648	-0.10206
434.495	-0.26202	422.648	-0.10154
434.495	-0.26202	422.648	-0.10102
434.495	-0.2615	422.648	-0.10102
434.495	-0.2615	422.648	-0.1005
434.495	-0.26098	422.648	-0.09998
435.976	-0.26098	422.648	-0.09998
435.976	-0.26046	422.648	-0.09946
435.976	-0.26046	422.648	-0.09894
435.976	-0.26046	422.648	-0.09842
435.976	-0.26046	422.648	-0.09842
435.976	-0.26046	422.648	-0.0979
435.976	-0.26046	422.648	-0.0979
435.976	-0.26098	422.648	-0.09686
435.976	-0.26098	422.648	-0.09582
437.457	-0.2615	422.648	-0.09478
437.457	-0.26202	422.648	-0.09427
437.457	-0.26254	424.128	-0.09375
437.457	-0.26306	424.128	-0.09323
437.457	-0.26358	424.128	-0.09323
437.457	-0.2641	424.128	-0.09271
437.457	-0.2641	424.128	-0.09271
437.457	-0.26462	425.609	-0.09219
437.457	-0.26514	425.609	-0.09219
437.457	-0.26566	427.09	-0.09323
437.457	-0.26618	427.09	-0.09375
437.457	-0.2667	427.09	-0.09375
437.457	-0.2667	427.09	-0.09427
438.938	-0.26721	427.09	-0.09427
438.938	-0.26773	427.09	-0.09478
438.938	-0.26773	427.09	-0.0953
438.938	-0.26825	428.571	-0.0953
438.938	-0.26825	428.571	-0.09582
438.938	-0.26877	428.571	-0.09634
438.938	-0.26877	428.571	-0.09634
438.938	-0.26929	428.571	-0.09686
438.938	-0.26929	428.571	-0.09686
440.419	-0.26929	428.571	-0.09738
440.419	-0.26929	428.571	-0.09738
440.419	-0.26877	428.571	-0.0979
440.419	-0.26877	430.052	-0.0979
440.419	-0.26825	430.052	-0.09842
440.419	-0.26825	431.533	-0.09842
441.9	-0.26773	431.533	-0.09894
441.9	-0.26721	431.533	-0.09894
441.9	-0.2667	431.533	-0.09946
441.9	-0.26618	431.533	-0.09946
441.9	-0.26618	431.533	-0.09998
443.381	-0.26566	431.533	-0.09998
443.381	-0.26566	431.533	-0.1005
443.381	-0.26566	431.533	-0.1005
443.381	-0.26566	433.014	-0.10102
443.381	-0.26566	433.014	-0.10102
443.381	-0.26566	433.014	-0.10154
444.862	-0.26618	433.014	-0.10154
444.862	-0.26618	433.014	-0.10206
444.862	-0.2667	433.014	-0.10206
444.862	-0.2667	433.014	-0.10206
444.862	-0.26721	433.014	-0.10206
444.862	-0.26773	433.014	-0.10206
444.862	-0.26825	433.014	-0.10206
444.862	-0.26825	433.014	-0.10154
446.343	-0.26877	433.014	-0.10154
446.343	-0.26929	434.495	-0.10102
446.343	-0.26981	434.495	-0.1005
446.343	-0.27033	434.495	-0.09998
446.343	-0.27033	434.495	-0.09946
446.343	-0.27085	434.495	-0.09894
446.343	-0.27137	434.495	-0.0979
447.824	-0.27189	434.495	-0.0979
447.824	-0.27189	434.495	-0.09738
447.824	-0.27189	434.495	-0.09686
447.824	-0.27189	434.495	-0.09634
447.824	-0.27137	435.976	-0.09634
447.824	-0.27137	435.976	-0.09582
447.824	-0.27137	435.976	-0.0953
447.824	-0.27085	435.976	-0.0953
447.824	-0.27085	435.976	-0.09478
447.824	-0.27033	435.976	-0.09427
447.824	-0.27033	435.976	-0.09427
447.824	-0.26981	435.976	-0.09375
447.824	-0.26981	435.976	-0.09375
447.824	-0.26929	435.976	-0.09323
447.824	-0.26877	435.976	-0.09323
449.305	-0.26877	435.976	-0.09271
449.305	-0.26825	435.976	-0.09271
449.305	-0.26825	437.457	-0.09271
449.305	-0.26773	437.457	-0.09271
449.305	-0.26773	437.457	-0.09271
449.305	-0.26721	437.457	-0.09271
449.305	-0.26721	437.457	-0.09271
449.305	-0.2667	437.457	-0.09271
449.305	-0.2667	437.457	-0.09271
449.305	-0.2667	437.457	-0.09271
449.305	-0.2667	437.457	-0.09323
449.305	-0.2667	437.457	-0.09323
449.305	-0.2667	437.457	-0.09323
449.305	-0.2667	437.457	-0.09375
450.786	-0.2667	437.457	-0.09375
450.786	-0.2667	437.457	-0.09427
450.786	-0.26721	437.457	-0.09427
450.786	-0.26721	437.457	-0.09478
450.786	-0.26721	437.457	-0.0953
450.786	-0.26773	437.457	-0.0953
450.786	-0.26825	438.938	-0.09582
450.786	-0.26825	438.938	-0.09634
450.786	-0.26877	438.938	-0.09634
452.267	-0.26877	438.938	-0.09686
452.267	-0.26929	438.938	-0.09738
452.267	-0.26929	438.938	-0.0979
452.267	-0.26981	438.938	-0.0979
453.748	-0.27085	438.938	-0.09842
453.748	-0.27189	438.938	-0.09894
453.748	-0.27241	438.938	-0.09946
453.748	-0.27241	438.938	-0.09946
455.229	-0.27293	438.938	-0.09998
455.229	-0.27345	438.938	-0.1005
455.229	-0.27345	438.938	-0.10102
455.229	-0.27397	438.938	-0.10154
455.229	-0.27397	438.938	-0.10206
455.229	-0.27449	440.419	-0.10258
456.71	-0.27449	440.419	-0.10309
456.71	-0.27449	440.419	-0.10361
456.71	-0.27501	440.419	-0.10413
456.71	-0.27501	440.419	-0.10465
456.71	-0.27501	440.419	-0.10517
456.71	-0.27449	440.419	-0.10517
458.191	-0.27397	440.419	-0.10569
458.191	-0.27293	440.419	-0.10569
458.191	-0.27189	441.9	-0.10569
458.191	-0.27189	441.9	-0.10569
458.191	-0.27137	441.9	-0.10569
458.191	-0.27085	441.9	-0.10569
458.191	-0.27085	441.9	-0.10569
458.191	-0.27033	441.9	-0.10517
458.191	-0.26981	441.9	-0.10517
458.191	-0.26981	441.9	-0.10465
458.191	-0.26929	441.9	-0.10465
458.191	-0.26877	441.9	-0.10413
458.191	-0.26825	441.9	-0.10413
459.672	-0.26825	441.9	-0.10361
459.672	-0.26773	443.381	-0.10361
459.672	-0.26721	443.381	-0.10309
459.672	-0.26721	443.381	-0.10258
459.672	-0.2667	443.381	-0.10258
459.672	-0.2667	443.381	-0.10206
459.672	-0.26618	443.381	-0.10206
459.672	-0.26566	443.381	-0.10154
459.672	-0.26566	443.381	-0.10154
459.672	-0.26566	443.381	-0.10102
459.672	-0.26514	443.381	-0.10102
459.672	-0.26514	443.381	-0.1005
459.672	-0.26462	443.381	-0.1005
459.672	-0.26462	444.862	-0.1005
461.153	-0.26462	444.862	-0.10102
461.153	-0.26462	444.862	-0.10154
461.153	-0.26462	444.862	-0.10206
461.153	-0.26514	444.862	-0.10206
461.153	-0.26514	444.862	-0.10258
462.634	-0.26514	446.343	-0.10309
462.634	-0.26514	446.343	-0.10309
462.634	-0.26566	446.343	-0.10361
462.634	-0.26514	446.343	-0.10361
462.634	-0.26514	446.343	-0.10413
462.634	-0.26514	446.343	-0.10413
462.634	-0.26462	447.824	-0.10413
464.115	-0.26462	447.824	-0.10413
464.115	-0.26462	447.824	-0.10413
464.115	-0.2641	447.824	-0.10361
464.115	-0.2641	447.824	-0.10361
464.115	-0.2641	447.824	-0.10361
464.115	-0.26462	447.824	-0.10309
464.115	-0.26462	447.824	-0.10309
465.596	-0.26514	447.824	-0.10258
465.596	-0.26566	447.824	-0.10258
465.596	-0.26566	447.824	-0.10206
465.596	-0.2667	449.305	-0.10206
465.596	-0.2667	449.305	-0.10154
465.596	-0.26721	449.305	-0.10154
467.077	-0.26773	449.305	-0.10102
467.077	-0.26773	449.305	-0.10102
467.077	-0.26825	449.305	-0.1005
467.077	-0.26877	449.305	-0.1005
467.077	-0.26877	449.305	-0.1005
467.077	-0.26929	449.305	-0.1005
468.558	-0.26981	449.305	-0.1005
468.558	-0.26981	449.305	-0.1005
468.558	-0.27033	449.305	-0.1005
468.558	-0.27085	449.305	-0.1005
470.039	-0.27137	449.305	-0.10102
470.039	-0.27189	450.786	-0.10102
470.039	-0.27241	450.786	-0.10102
471.52	-0.27241	450.786	-0.10154
471.52	-0.27241	450.786	-0.10154
473.001	-0.27241	450.786	-0.10206
473.001	-0.27241	450.786	-0.10206
473.001	-0.27189	450.786	-0.10206
473.001	-0.27189	450.786	-0.10206
473.001	-0.27189	450.786	-0.10258
473.001	-0.27137	450.786	-0.10258
473.001	-0.27137	450.786	-0.10309
473.001	-0.27085	450.786	-0.10309
473.001	-0.27033	452.267	-0.10309
474.482	-0.27033	452.267	-0.10361
474.482	-0.26981	452.267	-0.10361
474.482	-0.26929	452.267	-0.10361
474.482	-0.26929	452.267	-0.10361
474.482	-0.26877	452.267	-0.10361
474.482	-0.26825	452.267	-0.10361
474.482	-0.26825	452.267	-0.10309
475.963	-0.26721	452.267	-0.10309
475.963	-0.2667	452.267	-0.10309
475.963	-0.26618	452.267	-0.10258
477.444	-0.26618	452.267	-0.10258
477.444	-0.26566	452.267	-0.10206
477.444	-0.26566	452.267	-0.10206
478.925	-0.26566	452.267	-0.10206
478.925	-0.26566	453.748	-0.10154
478.925	-0.26566	453.748	-0.10154
478.925	-0.26566	453.748	-0.10102
478.925	-0.26618	453.748	-0.10102
480.406	-0.2667	453.748	-0.1005
480.406	-0.2667	453.748	-0.1005
480.406	-0.26721	453.748	-0.1005
480.406	-0.26773	453.748	-0.09998
480.406	-0.26825	453.748	-0.09998
481.887	-0.26825	453.748	-0.09998
481.887	-0.26877	453.748	-0.09998
481.887	-0.26929	453.748	-0.09998
481.887	-0.26981	453.748	-0.1005
481.887	-0.26981	453.748	-0.1005
483.368	-0.27033	453.748	-0.1005
483.368	-0.27085	453.748	-0.1005
483.368	-0.27137	453.748	-0.10102
483.368	-0.27137	453.748	-0.10102
484.848	-0.27189	453.748	-0.10154
484.848	-0.27189	455.229	-0.10154
486.329	-0.27189	455.229	-0.10206
486.329	-0.27137	455.229	-0.10206
486.329	-0.27137	455.229	-0.10258
487.81	-0.27085	455.229	-0.10258
487.81	-0.27033	455.229	-0.10309
487.81	-0.27033	455.229	-0.10309
487.81	-0.26981	455.229	-0.10309
487.81	-0.26929	455.229	-0.10309
489.291	-0.26877	455.229	-0.10361
489.291	-0.26825	455.229	-0.10361
489.291	-0.26773	455.229	-0.10309
489.291	-0.26773	455.229	-0.10309
489.291	-0.26721	456.71	-0.10309
489.291	-0.2667	456.71	-0.10309
489.291	-0.26618	456.71	-0.10258
489.291	-0.26618	456.71	-0.10258
490.772	-0.26566	456.71	-0.10206
490.772	-0.26514	456.71	-0.10206
490.772	-0.26514	456.71	-0.10154
490.772	-0.26462	456.71	-0.10102
490.772	-0.26462	456.71	-0.1005
490.772	-0.2641	456.71	-0.1005
490.772	-0.2641	458.191	-0.09998
490.772	-0.26358	458.191	-0.09946
492.253	-0.26358	458.191	-0.09894
492.253	-0.2641	458.191	-0.09894
492.253	-0.2641	458.191	-0.0979
492.253	-0.2641	458.191	-0.09738
493.734	-0.26462	458.191	-0.09738
493.734	-0.26462	458.191	-0.09686
493.734	-0.26462	458.191	-0.09634
495.215	-0.2641	458.191	-0.09582
495.215	-0.26358	459.672	-0.0953
495.215	-0.26306	459.672	-0.0953
495.215	-0.26306	459.672	-0.09478
495.215	-0.26254	459.672	-0.09478
495.215	-0.26254	459.672	-0.09478
496.696	-0.26202	459.672	-0.09478
496.696	-0.26202	459.672	-0.09478
496.696	-0.26202	459.672	-0.09478
496.696	-0.2615	459.672	-0.0953
496.696	-0.26202	459.672	-0.0953
496.696	-0.26202	459.672	-0.0953
496.696	-0.26202	461.153	-0.09582
496.696	-0.26202	461.153	-0.09582
496.696	-0.26254	461.153	-0.09634
496.696	-0.26254	461.153	-0.09634
498.177	-0.26306	461.153	-0.09686
498.177	-0.26306	461.153	-0.09686
498.177	-0.26358	461.153	-0.09738
498.177	-0.26358	461.153	-0.09738
498.177	-0.2641	461.153	-0.0979
498.177	-0.26462	461.153	-0.0979
498.177	-0.26462	461.153	-0.09842
498.177	-0.26514	461.153	-0.09842
498.177	-0.26566	462.634	-0.09842
498.177	-0.26566	462.634	-0.09894
498.177	-0.26618	462.634	-0.09894
498.177	-0.2667	462.634	-0.09894
499.658	-0.26721	462.634	-0.09894
499.658	-0.26721	462.634	-0.09894
499.658	-0.26773	462.634	-0.09894
499.658	-0.26825	462.634	-0.09894
499.658	-0.26877	462.634	-0.09894
499.658	-0.26929	462.634	-0.09894
499.658	-0.26981	462.634	-0.09842
499.658	-0.27033	462.634	-0.09842
499.658	-0.27085	462.634	-0.0979
499.658	-0.27137	464.115	-0.0979
501.139	-0.27137	464.115	-0.0979
501.139	-0.27189	464.115	-0.09738
501.139	-0.27189	464.115	-0.09738
501.139	-0.27189	464.115	-0.09738
501.139	-0.27189	464.115	-0.09738
501.139	-0.27189	464.115	-0.09686
501.139	-0.27137	464.115	-0.09738
501.139	-0.27137	464.115	-0.09738
501.139	-0.27137	464.115	-0.09738
501.139	-0.27085	464.115	-0.09738
501.139	-0.27085	464.115	-0.09738
502.62	-0.27033	464.115	-0.0979
502.62	-0.27033	464.115	-0.0979
502.62	-0.26981	464.115	-0.09842
502.62	-0.26981	464.115	-0.09842
502.62	-0.26929	464.115	-0.09894
502.62	-0.26929	465.596	-0.09894
502.62	-0.26877	465.596	-0.09946
502.62	-0.26825	465.596	-0.09946
502.62	-0.26825	465.596	-0.09998
502.62	-0.26773	465.596	-0.09998
502.62	-0.26773	465.596	-0.09998
502.62	-0.26721	465.596	-0.09998
502.62	-0.26721	465.596	-0.1005
504.101	-0.2667	465.596	-0.1005
504.101	-0.2667	465.596	-0.1005
504.101	-0.26618	465.596	-0.1005
504.101	-0.26618	465.596	-0.1005
504.101	-0.26618	465.596	-0.09998
504.101	-0.26566	465.596	-0.09998
504.101	-0.26566	467.077	-0.09998
504.101	-0.26566	467.077	-0.09998
504.101	-0.26566	467.077	-0.09946
504.101	-0.26566	467.077	-0.09946
504.101	-0.26566	467.077	-0.09894
505.582	-0.26618	467.077	-0.09894
505.582	-0.26618	467.077	-0.09894
505.582	-0.2667	467.077	-0.09842
505.582	-0.2667	467.077	-0.09842
505.582	-0.26721	467.077	-0.0979
505.582	-0.26773	467.077	-0.0979
505.582	-0.26825	467.077	-0.0979
507.063	-0.26877	468.558	-0.0979
507.063	-0.26877	468.558	-0.0979
507.063	-0.26825	468.558	-0.0979
508.544	-0.26825	468.558	-0.0979
508.544	-0.26825	468.558	-0.0979
508.544	-0.26773	468.558	-0.0979
508.544	-0.26773	468.558	-0.0979
508.544	-0.26721	468.558	-0.09842
510.025	-0.26721	468.558	-0.09842
510.025	-0.26721	468.558	-0.09842
510.025	-0.26721	468.558	-0.09894
510.025	-0.26721	468.558	-0.09894
510.025	-0.26773	468.558	-0.09946
511.506	-0.26773	468.558	-0.09946
511.506	-0.26825	468.558	-0.09998
511.506	-0.26825	468.558	-0.09998
511.506	-0.26825	468.558	-0.1005
511.506	-0.26825	468.558	-0.1005
511.506	-0.26825	468.558	-0.10102
512.987	-0.26825	470.039	-0.10102
512.987	-0.26825	470.039	-0.10154
512.987	-0.26825	470.039	-0.10206
512.987	-0.26825	470.039	-0.10206
512.987	-0.26877	470.039	-0.10258
514.468	-0.26877	470.039	-0.10258
514.468	-0.26929	470.039	-0.10309
514.468	-0.26929	470.039	-0.10309
514.468	-0.26981	470.039	-0.10361
514.468	-0.26981	470.039	-0.10361
514.468	-0.26981	470.039	-0.10361
515.949	-0.27033	470.039	-0.10413
515.949	-0.27033	470.039	-0.10413
515.949	-0.27033	470.039	-0.10413
515.949	-0.27033	470.039	-0.10465
515.949	-0.26981	470.039	-0.10465
515.949	-0.26981	470.039	-0.10465
515.949	-0.26981	470.039	-0.10465
515.949	-0.26929	470.039	-0.10465
517.43	-0.26929	470.039	-0.10465
517.43	-0.26929	471.52	-0.10465
517.43	-0.26877	471.52	-0.10413
517.43	-0.26877	471.52	-0.10413
517.43	-0.26877	471.52	-0.10413
517.43	-0.26877	471.52	-0.10361
517.43	-0.26877	471.52	-0.10361
517.43	-0.26877	471.52	-0.10309
517.43	-0.26929	471.52	-0.10309
518.911	-0.26929	471.52	-0.10258
518.911	-0.26981	471.52	-0.10206
518.911	-0.26981	471.52	-0.10206
518.911	-0.26981	471.52	-0.10154
518.911	-0.27033	471.52	-0.10102
518.911	-0.27033	473.001	-0.10102
518.911	-0.27085	473.001	-0.1005
518.911	-0.27085	473.001	-0.09998
518.911	-0.27137	473.001	-0.09998
520.392	-0.27137	473.001	-0.09946
520.392	-0.27137	473.001	-0.09894
520.392	-0.27189	473.001	-0.0979
520.392	-0.27189	473.001	-0.09738
520.392	-0.27189	473.001	-0.09686
520.392	-0.27189	474.482	-0.09686
520.392	-0.27189	474.482	-0.09686
520.392	-0.27137	474.482	-0.09686
520.392	-0.27137	474.482	-0.09738
520.392	-0.27085	474.482	-0.09738
521.873	-0.27085	474.482	-0.09738
521.873	-0.27033	474.482	-0.0979
521.873	-0.26981	474.482	-0.0979
521.873	-0.26981	474.482	-0.09842
521.873	-0.26929	474.482	-0.09842
521.873	-0.26929	474.482	-0.09894
521.873	-0.26825	474.482	-0.09946
523.354	-0.26825	474.482	-0.09946
523.354	-0.26877	474.482	-0.09998
523.354	-0.26877	475.963	-0.1005
523.354	-0.26929	475.963	-0.1005
523.354	-0.26929	475.963	-0.10102
524.835	-0.26981	475.963	-0.10154
524.835	-0.26981	475.963	-0.10154
524.835	-0.27033	475.963	-0.10206
524.835	-0.27033	475.963	-0.10258
524.835	-0.27085	475.963	-0.10258
524.835	-0.27137	475.963	-0.10309
524.835	-0.27137	475.963	-0.10309
524.835	-0.27189	475.963	-0.10361
524.835	-0.27189	477.444	-0.10465
524.835	-0.27241	477.444	-0.10465
526.316	-0.27241	478.925	-0.10361
526.316	-0.27241	478.925	-0.10309
526.316	-0.27293	478.925	-0.10309
526.316	-0.27293	478.925	-0.10258
526.316	-0.27293	478.925	-0.10206
526.316	-0.27293	478.925	-0.10206
526.316	-0.27293	478.925	-0.10154
526.316	-0.27293	478.925	-0.10154
527.797	-0.27241	478.925	-0.10102
527.797	-0.27241	478.925	-0.1005
527.797	-0.27189	478.925	-0.09998
527.797	-0.27189	478.925	-0.09998
527.797	-0.27137	478.925	-0.09946
527.797	-0.27137	478.925	-0.09894
529.278	-0.27085	478.925	-0.09894
529.278	-0.27085	480.406	-0.09842
530.759	-0.27085	480.406	-0.0979
530.759	-0.27033	480.406	-0.0979
532.24	-0.26981	480.406	-0.09738
532.24	-0.26981	480.406	-0.09686
532.24	-0.26929	480.406	-0.09634
532.24	-0.26877	480.406	-0.09634
533.721	-0.26877	480.406	-0.09582
533.721	-0.26825	480.406	-0.09582
533.721	-0.26825	480.406	-0.0953
533.721	-0.26825	480.406	-0.09478
533.721	-0.26825	480.406	-0.09478
535.202	-0.26825	480.406	-0.09478
535.202	-0.26877	481.887	-0.09271
535.202	-0.26877	481.887	-0.09323
535.202	-0.26929	481.887	-0.09323
535.202	-0.26929	483.368	-0.09375
536.683	-0.26981	483.368	-0.09375
536.683	-0.26981	483.368	-0.09427
538.164	-0.27033	483.368	-0.09478
538.164	-0.27033	483.368	-0.0953
538.164	-0.27033	484.848	-0.09582
539.645	-0.26981	484.848	-0.09634
539.645	-0.26981	484.848	-0.09634
539.645	-0.26929	484.848	-0.09686
541.126	-0.26877	484.848	-0.09738
541.126	-0.26773	484.848	-0.0979
541.126	-0.26721	486.329	-0.0979
541.126	-0.26721	486.329	-0.09842
541.126	-0.2667	486.329	-0.09894
541.126	-0.26618	486.329	-0.09894
541.126	-0.26618	486.329	-0.09946
541.126	-0.26566	486.329	-0.09946
541.126	-0.26566	487.81	-0.09998
541.126	-0.26514	487.81	-0.1005
542.607	-0.26462	489.291	-0.1005
542.607	-0.26462	489.291	-0.10102
542.607	-0.26462	489.291	-0.10102
542.607	-0.2641	489.291	-0.10154
542.607	-0.2641	490.772	-0.10206
542.607	-0.2641	490.772	-0.10258
542.607	-0.2641	490.772	-0.10309
542.607	-0.2641	490.772	-0.10361
542.607	-0.26462	490.772	-0.10413
542.607	-0.26462	490.772	-0.10465
542.607	-0.26462	490.772	-0.10465
542.607	-0.26514	490.772	-0.10517
542.607	-0.26514	490.772	-0.10569
542.607	-0.26514	490.772	-0.10569
542.607	-0.26566	490.772	-0.10621
542.607	-0.26566	492.253	-0.10621
542.607	-0.26618	492.253	-0.10673
542.607	-0.26618	492.253	-0.10673
542.607	-0.2667	492.253	-0.10673
542.607	-0.26721	492.253	-0.10673
542.607	-0.26721	492.253	-0.10621
542.607	-0.26773	492.253	-0.10621
542.607	-0.26825	492.253	-0.10569
544.087	-0.26825	492.253	-0.10569
544.087	-0.26877	492.253	-0.10517
544.087	-0.26929	492.253	-0.10517
544.087	-0.26929	492.253	-0.10465
544.087	-0.26981	492.253	-0.10465
544.087	-0.27033	492.253	-0.10413
544.087	-0.27033	493.734	-0.10361
544.087	-0.27085	493.734	-0.10361
544.087	-0.27137	493.734	-0.10309
544.087	-0.27137	493.734	-0.10258
544.087	-0.27189	493.734	-0.10206
544.087	-0.27241	493.734	-0.10154
544.087	-0.27241	493.734	-0.10154
544.087	-0.27293	493.734	-0.10102
544.087	-0.27293	493.734	-0.1005
544.087	-0.27345	493.734	-0.09998
545.568	-0.27501	493.734	-0.09946
545.568	-0.27501	493.734	-0.09894
547.049	-0.27345	493.734	-0.09894
547.049	-0.27293	493.734	-0.09842
547.049	-0.27241	493.734	-0.0979
547.049	-0.27241	493.734	-0.09738
547.049	-0.27189	493.734	-0.09738
547.049	-0.27189	495.215	-0.09686
547.049	-0.27137	495.215	-0.09634
547.049	-0.27085	495.215	-0.09582
547.049	-0.27085	495.215	-0.09582
547.049	-0.27033	495.215	-0.0953
547.049	-0.26981	495.215	-0.0953
547.049	-0.26981	495.215	-0.09478
547.049	-0.26929	495.215	-0.09427
547.049	-0.26877	495.215	-0.09427
547.049	-0.26877	495.215	-0.09427
548.53	-0.26825	495.215	-0.09375
548.53	-0.26825	495.215	-0.09427
548.53	-0.26773	495.215	-0.09427
548.53	-0.26721	496.696	-0.09427
548.53	-0.26721	496.696	-0.09478
548.53	-0.2667	496.696	-0.0953
548.53	-0.2667	496.696	-0.09582
548.53	-0.26618	496.696	-0.09634
548.53	-0.26618	496.696	-0.09686
548.53	-0.26618	496.696	-0.09738
548.53	-0.26566	496.696	-0.09738
548.53	-0.26566	496.696	-0.0979
548.53	-0.26566	496.696	-0.09842
548.53	-0.26566	498.177	-0.09894
548.53	-0.26566	498.177	-0.09946
548.53	-0.26566	498.177	-0.09946
548.53	-0.26566	498.177	-0.09998
548.53	-0.26566	498.177	-0.1005
548.53	-0.26566	498.177	-0.1005
548.53	-0.26566	498.177	-0.10102
550.011	-0.26566	498.177	-0.10154
550.011	-0.26618	498.177	-0.10154
550.011	-0.26618	498.177	-0.10206
550.011	-0.26618	498.177	-0.10206
550.011	-0.2667	499.658	-0.10258
550.011	-0.2667	499.658	-0.10258
550.011	-0.26721	499.658	-0.10258
550.011	-0.26721	499.658	-0.10258
550.011	-0.26773	499.658	-0.10258
550.011	-0.26773	499.658	-0.10258
550.011	-0.26825	499.658	-0.10258
550.011	-0.26825	499.658	-0.10258
550.011	-0.26877	499.658	-0.10206
550.011	-0.26877	499.658	-0.10206
550.011	-0.26929	499.658	-0.10206
551.492	-0.26929	501.139	-0.10154
551.492	-0.26929	501.139	-0.10154
551.492	-0.26981	501.139	-0.10102
551.492	-0.26981	501.139	-0.10102
551.492	-0.26981	501.139	-0.10102
551.492	-0.27033	501.139	-0.10102
551.492	-0.27033	501.139	-0.10102
551.492	-0.27033	501.139	-0.10102
551.492	-0.27033	501.139	-0.10102
551.492	-0.27033	501.139	-0.10154
551.492	-0.26981	501.139	-0.10154
551.492	-0.26981	501.139	-0.10154
551.492	-0.26981	501.139	-0.10206
551.492	-0.26929	501.139	-0.10206
552.973	-0.26929	501.139	-0.10258
552.973	-0.26929	502.62	-0.10258
552.973	-0.26877	502.62	-0.10309
552.973	-0.26877	502.62	-0.10309
552.973	-0.26825	502.62	-0.10361
552.973	-0.26825	502.62	-0.10361
552.973	-0.26825	502.62	-0.10413
552.973	-0.26825	502.62	-0.10413
552.973	-0.26825	502.62	-0.10413
552.973	-0.26825	502.62	-0.10413
552.973	-0.26825	502.62	-0.10413
552.973	-0.26877	502.62	-0.10413
552.973	-0.26877	502.62	-0.10413
552.973	-0.26929	502.62	-0.10413
552.973	-0.26929	504.101	-0.10413
554.454	-0.26981	504.101	-0.10361
554.454	-0.26981	504.101	-0.10361
554.454	-0.27033	504.101	-0.10361
554.454	-0.27033	504.101	-0.10309
554.454	-0.27085	504.101	-0.10309
554.454	-0.27085	504.101	-0.10258
554.454	-0.27137	504.101	-0.10258
554.454	-0.27137	504.101	-0.10206
554.454	-0.27137	504.101	-0.10206
554.454	-0.27189	504.101	-0.10154
555.935	-0.27189	504.101	-0.10154
555.935	-0.27189	505.582	-0.10102
555.935	-0.27137	505.582	-0.10102
555.935	-0.27137	505.582	-0.1005
555.935	-0.27085	505.582	-0.1005
555.935	-0.27085	505.582	-0.1005
557.416	-0.27033	505.582	-0.1005
557.416	-0.27033	505.582	-0.1005
557.416	-0.26929	505.582	-0.1005
557.416	-0.26929	507.063	-0.1005
558.897	-0.26877	507.063	-0.10102
558.897	-0.26825	507.063	-0.10102
558.897	-0.26773	507.063	-0.10102
558.897	-0.26721	507.063	-0.10102
560.378	-0.26721	507.063	-0.10102
560.378	-0.2667	507.063	-0.10102
561.859	-0.2667	508.544	-0.10102
561.859	-0.2667	508.544	-0.1005
561.859	-0.26721	508.544	-0.1005
561.859	-0.26721	508.544	-0.09998
561.859	-0.26773	508.544	-0.09998
563.34	-0.26773	510.025	-0.09946
563.34	-0.26825	510.025	-0.09894
563.34	-0.26825	510.025	-0.09894
564.821	-0.26825	510.025	-0.09842
564.821	-0.26825	510.025	-0.0979
566.302	-0.26825	511.506	-0.09738
566.302	-0.26773	511.506	-0.09686
567.783	-0.26773	511.506	-0.09686
569.264	-0.26721	511.506	-0.09686
569.264	-0.26721	512.987	-0.09686
570.745	-0.2667	512.987	-0.09634
570.745	-0.2667	512.987	-0.09582
570.745	-0.2667	512.987	-0.09582
570.745	-0.2667	514.468	-0.0953
572.226	-0.2667	514.468	-0.0953
572.226	-0.2667	514.468	-0.09478
572.226	-0.26721	514.468	-0.09478
572.226	-0.26721	514.468	-0.09478
572.226	-0.26773	514.468	-0.09427
572.226	-0.26773	514.468	-0.09427
572.226	-0.26825	514.468	-0.09427
572.226	-0.26825	514.468	-0.09427
572.226	-0.26877	515.949	-0.09427
572.226	-0.26877	515.949	-0.09427
573.707	-0.26929	515.949	-0.09478
573.707	-0.26929	515.949	-0.09478
573.707	-0.26981	515.949	-0.0953
573.707	-0.26981	515.949	-0.0953
573.707	-0.26981	515.949	-0.09582
573.707	-0.26981	515.949	-0.09582
573.707	-0.27033	515.949	-0.09634
573.707	-0.27033	515.949	-0.09634
573.707	-0.26981	515.949	-0.09686
573.707	-0.26981	515.949	-0.09686
573.707	-0.26981	515.949	-0.09738
573.707	-0.26981	515.949	-0.09738
573.707	-0.26929	515.949	-0.0979
573.707	-0.26929	515.949	-0.09842
573.707	-0.26877	515.949	-0.09842
573.707	-0.26877	515.949	-0.09894
573.707	-0.26825	517.43	-0.09946
575.188	-0.26825	517.43	-0.09946
575.188	-0.26773	517.43	-0.09998
575.188	-0.26773	517.43	-0.1005
575.188	-0.26721	517.43	-0.1005
575.188	-0.26721	517.43	-0.10102
575.188	-0.26721	517.43	-0.10154
575.188	-0.2667	517.43	-0.10154
575.188	-0.2667	517.43	-0.10206
575.188	-0.2667	517.43	-0.10258
575.188	-0.2667	517.43	-0.10258
575.188	-0.2667	517.43	-0.10309
575.188	-0.2667	517.43	-0.10309
575.188	-0.2667	517.43	-0.10361
576.669	-0.2667	517.43	-0.10361
576.669	-0.26721	517.43	-0.10413
576.669	-0.26721	517.43	-0.10465
576.669	-0.26721	517.43	-0.10465
576.669	-0.26773	518.911	-0.10465
576.669	-0.26773	518.911	-0.10465
576.669	-0.26825	518.911	-0.10465
576.669	-0.26877	518.911	-0.10413
576.669	-0.26877	520.392	-0.10413
576.669	-0.26929	520.392	-0.10413
576.669	-0.26929	520.392	-0.10413
578.15	-0.26981	521.873	-0.10413
578.15	-0.27033	521.873	-0.10361
578.15	-0.27033	521.873	-0.10361
578.15	-0.27085	521.873	-0.10309
578.15	-0.27189	523.354	-0.10258
579.631	-0.27241	523.354	-0.10258
579.631	-0.27241	523.354	-0.10206
579.631	-0.27241	523.354	-0.10206
579.631	-0.27189	523.354	-0.10154
581.112	-0.27189	524.835	-0.10102
581.112	-0.27137	524.835	-0.10102
581.112	-0.27137	526.316	-0.10154
581.112	-0.27137	526.316	-0.10206
582.593	-0.27189	526.316	-0.10206
582.593	-0.27189	526.316	-0.10258
582.593	-0.27241	526.316	-0.10258
584.074	-0.27293	526.316	-0.10309
584.074	-0.27397	526.316	-0.10361
584.074	-0.27397	526.316	-0.10361
584.074	-0.27449	527.797	-0.10413
584.074	-0.27501	527.797	-0.10413
584.074	-0.27501	527.797	-0.10465
584.074	-0.27552	527.797	-0.10465
584.074	-0.27604	527.797	-0.10465
584.074	-0.27656	527.797	-0.10465
585.555	-0.27656	527.797	-0.10465
585.555	-0.27708	527.797	-0.10465
585.555	-0.2776	527.797	-0.10465
585.555	-0.2776	527.797	-0.10465
585.555	-0.27812	527.797	-0.10413
585.555	-0.27812	527.797	-0.10413
585.555	-0.27864	527.797	-0.10361
585.555	-0.27864	527.797	-0.10361
585.555	-0.27864	529.278	-0.10309
585.555	-0.27916	529.278	-0.10309
587.036	-0.27916	529.278	-0.10258
587.036	-0.27916	529.278	-0.10258
587.036	-0.27864	529.278	-0.10206
587.036	-0.27864	529.278	-0.10206
587.036	-0.27812	529.278	-0.10154
587.036	-0.2776	529.278	-0.10154
588.517	-0.27708	529.278	-0.10102
588.517	-0.27708	529.278	-0.10102
588.517	-0.27656	530.759	-0.10102
588.517	-0.27604	530.759	-0.10102
588.517	-0.27552	530.759	-0.10102
588.517	-0.27501	530.759	-0.10154
588.517	-0.27501	532.24	-0.10154
589.998	-0.27449	532.24	-0.10206
589.998	-0.27397	532.24	-0.10258
589.998	-0.27397	533.721	-0.10309
589.998	-0.27345	533.721	-0.10361
589.998	-0.27345	533.721	-0.10413
589.998	-0.27345	533.721	-0.10465
589.998	-0.27293	533.721	-0.10465
589.998	-0.27293	535.202	-0.10517
591.479	-0.27345	535.202	-0.10569
591.479	-0.27345	535.202	-0.10569
591.479	-0.27345	535.202	-0.10621
591.479	-0.27345	535.202	-0.10621
591.479	-0.27345	535.202	-0.10621
592.96	-0.27345	535.202	-0.10673
592.96	-0.27293	536.683	-0.10673
592.96	-0.27293	536.683	-0.10673
592.96	-0.27293	536.683	-0.10673
592.96	-0.27241	536.683	-0.10673
594.441	-0.27241	536.683	-0.10621
594.441	-0.27241	536.683	-0.10621
594.441	-0.27189	536.683	-0.10621
595.922	-0.27189	536.683	-0.10569
595.922	-0.27241	536.683	-0.10569
595.922	-0.27189	536.683	-0.10517
595.922	-0.27189	536.683	-0.10465
597.403	-0.27189	538.164	-0.10465
597.403	-0.27137	538.164	-0.10413
597.403	-0.27137	538.164	-0.10413
597.403	-0.27137	538.164	-0.10361
597.403	-0.27085	538.164	-0.10361
597.403	-0.27085	538.164	-0.10361
598.884	-0.27085	538.164	-0.10309
598.884	-0.27137	538.164	-0.10309
598.884	-0.27137	538.164	-0.10309
598.884	-0.27137	538.164	-0.10309
598.884	-0.27189	538.164	-0.10309
598.884	-0.27189	538.164	-0.10309
598.884	-0.27241	539.645	-0.10361
598.884	-0.27241	539.645	-0.10361
598.884	-0.27293	539.645	-0.10413
598.884	-0.27345	539.645	-0.10465
600.365	-0.27345	539.645	-0.10465
600.365	-0.27397	539.645	-0.10517
600.365	-0.27449	541.126	-0.10569
600.365	-0.27501	541.126	-0.10569
[truncated: 35,426 more rows]

## Sheet: Fig. 2K
	Young's modulus (MPa)
	PBS						10 mM GSH						1mM H2O2
PLA	103	118	139	115	104	121	116	96.3	110	114	126	133	99.3	137	134	110	130	99.9
PEI-PDA	54.4	31.2	48.7	35.3	43.2	36	31.1	46.1	40.9	32.3	40.1	49.7	43.1	48.4	42	25.5	23.4	54.5
((HA-SS)/rhColIII)12	0.111	0.107	0.129	0.123	0.143	0.153	0.0382	0.0324	0.048	0.0408	0.0494	0.0431	0.041	0.0419	0.0326	0.0289	0.045	0.0414

## Sheet: Fig. 2L
((HA-SS)/rhCol III)12- untreatment
Binding Energy (eV)	Intensity (CPS)
172.941	810.75	810.85	810.77	810.75	810.87
172.891	778.633	778.736	778.653	778.633	778.756
172.841	780.2	780.305	780.22	780.2	780.325
172.791	805.267	805.374	805.287	805.267	805.395
172.741	828.767	828.876	828.788	828.767	828.897
172.691	816.233	816.345	816.255	816.233	816.367
172.641	822.5	822.614	822.522	822.5	822.636
172.591	841.3	841.416	841.322	841.3	841.439
172.541	806.833	806.952	806.856	806.833	806.975
172.491	812.317	812.437	812.34	812.317	812.461
172.441	837.383	837.506	837.407	837.383	837.53
172.391	806.05	806.175	806.074	806.05	806.199
172.341	812.317	812.444	812.341	812.317	812.469
172.291	812.317	812.447	812.341	812.317	812.471
172.241	805.267	805.399	805.292	805.267	805.424
172.191	784.9	785.034	784.925	784.9	785.06
172.141	794.3	794.438	794.326	794.3	794.464
172.091	844.433	844.575	844.46	844.433	844.601
172.041	786.467	786.611	786.494	786.467	786.638
171.991	820.15	820.298	820.177	820.15	820.326
171.941	820.933	821.085	820.961	820.933	821.113
171.891	841.3	841.455	841.328	841.3	841.484
171.841	820.15	825.793	825.663	825.634	825.822
171.791	815.45	825.798	825.666	825.636	825.828
171.741	829.55	825.803	825.667	825.637	825.833
171.691	813.1	825.809	825.67	825.64	825.839
171.641	817.017	825.814	825.673	825.641	825.845
171.591	835.033	825.819	825.675	825.643	825.851
171.541	847.566	825.827	825.68	825.647	825.859
171.491	834.25	825.832	825.682	825.649	825.865
171.441	832.683	825.837	825.684	825.651	825.871
171.391	794.3	825.848	825.691	825.657	825.882
171.341	822.5	825.854	825.692	825.657	825.889
171.291	807.617	825.863	825.697	825.661	825.899
171.241	816.233	825.87	825.699	825.663	825.907
171.191	827.983	825.876	825.701	825.663	825.914
171.141	826.417	825.882	825.702	825.663	825.92
171.091	818.583	825.889	825.704	825.665	825.928
171.041	796.65	825.9	825.71	825.671	825.94
170.991	780.983	825.915	825.72	825.679	825.955
170.941	779.417	825.929	825.73	825.689	825.971
170.891	817.017	825.936	825.732	825.69	825.979
170.841	811.533	825.945	825.736	825.693	825.988
170.791	807.617	825.954	825.741	825.697	825.998
170.741	834.25	825.961	825.743	825.698	826.006
170.691	825.633	825.967	825.744	825.698	826.012
170.641	786.467	825.982	825.753	825.706	826.029
170.591	780.2	826	825.763	825.715	826.048
170.541	814.667	826.012	825.767	825.717	826.061
170.491	804.483	826.025	825.772	825.722	826.075
170.441	763.75	826.047	825.785	825.734	826.098
170.391	768.45	826.068	825.798	825.745	826.12
170.341	793.517	826.083	825.805	825.752	826.137
170.291	806.833	826.096	825.81	825.755	826.151
170.241	797.433	826.101	825.817	825.761	826.157
170.191	804.483	826.115	825.823	825.765	826.173
170.141	788.817	826.133	825.831	825.773	826.191
170.091	799.783	826.148	825.838	825.778	826.208
170.041	816.233	826.161	825.841	825.78	826.223
169.991	805.267	826.176	825.847	825.784	826.239
169.941	792.733	826.195	825.855	825.79	826.259
169.891	809.967	826.21	825.859	825.793	826.276
169.841	820.15	826.224	825.862	825.795	826.291
169.791	793.517	826.243	825.87	825.801	826.312
169.741	779.417	826.266	825.881	825.81	826.337
169.691	804.483	826.285	825.887	825.814	826.358
169.641	817.8	826.302	825.891	825.816	826.376
169.591	761.4	826.33	825.906	825.829	826.407
169.541	783.333	826.355	825.916	825.837	826.434
169.491	807.617	826.375	825.922	825.841	826.456
169.441	829.55	826.394	825.924	825.842	826.477
169.391	809.183	826.416	825.93	825.845	826.501
169.341	774.717	826.445	825.942	825.855	826.532
169.291	788.817	826.473	825.952	825.862	826.562
169.241	788.817	826.502	825.962	825.87	826.594
169.191	832.683	826.525	825.966	825.871	826.62
169.141	821.717	826.55	825.97	825.872	826.647
169.091	802.133	826.579	825.977	825.877	826.679
169.041	759.05	826.618	825.993	825.89	826.721
168.991	796.65	826.651	826.002	825.896	826.757
168.941	805.267	826.683	826.008	825.9	826.792
168.891	808.4	826.717	826.015	825.903	826.828
168.841	800.567	826.753	826.023	825.908	826.867
168.791	799	826.791	826.032	825.914	826.91
168.741	814.667	826.829	826.038	825.916	826.951
168.691	827.2	826.866	826.043	825.916	826.992
168.641	792.733	826.911	826.053	825.923	827.042
168.591	776.283	826.962	826.067	825.932	827.096
168.541	782.55	827.014	826.08	825.941	827.152
168.491	804.483	827.064	826.088	825.945	827.207
168.441	813.883	827.115	826.094	825.948	827.262
168.391	784.117	827.175	826.107	825.956	827.325
168.341	780.2	827.238	826.121	825.965	827.394
168.291	794.3	827.302	826.133	825.971	827.464
168.241	819.367	827.365	826.14	825.973	827.533
168.191	810.75	827.434	826.15	825.976	827.608
168.141	764.533	827.516	826.168	825.988	827.696
168.091	765.317	827.603	826.186	826	827.789
168.041	782.55	827.691	826.201	826.009	827.883
167.991	835.816	827.778	826.209	826.01	827.976
167.941	791.167	827.876	826.222	826.017	828.081
167.891	809.967	827.977	826.231	826.021	828.188
167.841	779.417	828.091	826.249	826.03	828.31
167.791	818.583	828.205	826.26	826.031	828.434
167.741	814.667	828.329	826.272	826.034	828.568
167.691	842.866	828.463	826.285	826.037	828.712
167.641	794.3	828.611	826.302	826.043	828.87
167.591	848.35	828.769	826.316	826.048	829.038
167.541	825.633	828.936	826.326	826.048	829.214
167.491	807.617	829.121	826.339	826.051	829.409
167.441	807.617	829.322	826.353	826.055	829.62
167.391	820.15	829.539	826.364	826.056	829.847
167.341	807.617	829.78	826.383	826.06	830.103
167.291	783.333	830.048	826.408	826.068	830.388
167.241	821.717	830.336	826.426	826.069	830.693
167.191	849.916	830.659	826.447	826.074	831.032
167.141	838.166	831.013	826.466	826.076	831.403
167.091	777.85	831.416	826.481	826.086	831.811
167.041	835.033	831.856	826.501	826.088	832.269
166.991	839.733	832.352	826.523	826.09	832.784
166.941	814.667	832.909	826.545	826.093	833.362
166.891	788.033	833.543	826.574	826.1	834.017
166.841	796.65	834.262	826.603	826.106	834.759
166.791	797.433	835.076	826.633	826.112	835.597
166.741	826.417	835.999	826.659	826.112	836.546
166.691	810.75	837.06	826.69	826.115	837.635
166.641	807.617	838.274	826.723	826.118	838.878
166.591	788.817	839.676	826.762	826.126	840.313
166.541	808.4	841.286	826.8	826.129	841.957
166.491	814.667	843.138	826.839	826.132	843.846
166.441	799	845.29	826.884	826.137	846.037
166.391	846.783	847.768	826.93	826.141	848.557
166.341	855.4	850.633	826.982	826.147	851.468
166.291	856.183	853.948	827.037	826.153	854.832
166.241	846	857.758	827.094	826.157	858.696
166.191	914.933	862.172	827.17	826.174	863.167
166.141	824.85	867.221	827.233	826.175	868.279
166.091	836.6	872.995	827.303	826.177	874.122
166.041	894.566	879.631	827.391	826.19	880.831
165.991	876.55	887.157	827.482	826.2	888.439
165.941	918.066	895.696	827.589	826.218	897.066
165.891	927.466	905.344	827.706	826.239	906.811
165.841	914.933	916.143	827.83	826.256	917.717
165.791	936.866	928.227	827.97	826.278	929.919
165.741	954.1	941.633	828.125	826.303	943.455
165.691	987	956.401	828.301	826.335	958.367
165.641	984.65	972.624	828.493	826.367	974.751
165.591	1019.12	990.251	828.71	826.405	992.556
165.541	1035.57	1009.29	828.951	826.446	1011.8
165.491	1059.07	1029.72	829.222	826.492	1032.45
165.441	1045.75	1051.4	829.52	826.536	1054.39
165.391	1095.88	1074.29	829.861	826.589	1077.56
165.341	1099.8	1098.17	830.244	826.643	1101.77
165.291	1083.35	1122.85	830.672	826.694	1126.83
165.241	1135.83	1148.14	831.168	826.756	1152.55
165.191	1162.47	1173.73	831.74	826.822	1178.65
165.141	1156.98	1199.32	832.398	826.888	1204.83
165.091	1233.75	1224.59	833.181	826.968	1230.8
165.041	1279.97	1249.19	834.107	827.058	1256.24
164.991	1283.88	1272.72	835.205	827.149	1280.77
164.941	1303.47	1294.83	836.523	827.243	1304.11
164.891	1364.57	1315.19	838.125	827.35	1325.96
164.841	1358.3	1333.34	840.072	827.455	1345.95
164.791	1366.13	1349.07	842.465	827.562	1363.97
164.741	1346.55	1362.03	845.417	827.664	1379.79
164.691	1433.5	1371.99	849.108	827.785	1393.31
164.641	1424.1	1378.82	853.706	827.903	1404.62
164.591	1421.75	1382.26	859.441	828.021	1413.68
164.541	1371.62	1382.33	866.575	828.128	1420.78
164.491	1425.67	1379.09	875.443	828.247	1426.28
164.441	1362.22	1372.42	886.373	828.353	1430.44
164.391	1425.67	1362.65	899.772	828.471	1433.95
164.341	1425.67	1349.87	916.02	828.589	1437.3
164.291	1501.65	1334.33	935.514	828.723	1441.12
164.241	1446.82	1316.37	958.58	828.845	1446.1
164.191	1471.88	1296.22	985.495	828.973	1452.74
164.141	1493.82	1274.31	1016.38	829.105	1461.58
164.091	1463.27	1250.98	1051.18	829.23	1472.93
164.041	1485.98	1226.58	1089.67	829.361	1486.89
163.991	1500.87	1201.52	1131.35	829.494	1503.37
163.941	1517.32	1176.13	1175.45	829.63	1521.95
163.891	1558.05	1150.75	1220.96	829.774	1541.94
163.841	1549.43	1125.68	1266.61	829.917	1562.37
163.791	1583.12	1101.2	1310.93	830.066	1582.07
163.741	1622.28	1077.55	1352.32	830.223	1599.64
163.691	1638.73	1054.89	1389.16	830.384	1613.67
163.641	1608.97	1033.43	1419.91	830.538	1622.8
163.591	1616.02	1013.23	1443.23	830.694	1625.77
163.541	1604.27	994.398	1458.05	830.847	1621.6
163.491	1664.58	977.001	1463.7	831.012	1609.69
163.441	1580.77	960.983	1459.89	831.161	1589.71
163.391	1551.78	946.408	1446.82	831.304	1561.92
163.341	1496.17	933.183	1425.1	831.436	1526.85
163.291	1456.22	921.26	1395.7	831.56	1485.4
163.241	1471.88	910.628	1359.99	831.686	1438.93
163.191	1402.17	901.134	1319.48	831.8	1388.82
163.141	1303.47	892.72	1275.78	831.893	1336.6
163.091	1247.85	885.304	1230.47	831.976	1283.8
163.041	1284.67	878.787	1185.08	832.065	1231.8
162.991	1221.22	873.102	1140.89	832.142	1181.85
162.941	1176.57	868.134	1098.96	832.211	1134.88
162.891	1130.35	863.805	1060.1	832.27	1091.63
162.841	1089.62	860.059	1024.87	832.321	1052.61
162.791	1023.82	856.796	993.534	832.359	1017.97
162.741	987	853.973	966.164	832.389	987.748
162.691	940.783	851.527	942.645	832.411	961.762
162.641	909.45	849.402	922.74	832.426	939.716
162.591	932.166	847.575	906.13	832.446	921.259
162.541	891.433	845.984	892.425	832.458	905.952
162.491	876.55	844.6	881.238	832.466	893.372
162.441	860.1	843.399	872.184	832.472	883.111
162.391	832.683	842.344	864.907	832.472	874.778
162.341	817.8	841.425	859.093	832.475	868.043
162.291	817.017	840.622	854.454	832.478	862.598
162.241	787.25	839.919	850.762	832.487	858.195
162.191	835.033	839.295	847.807	832.487	854.615
162.141	836.6	838.742	845.44	832.488	851.693
162.091	796.65	838.256	843.54	832.495	849.3
162.041	776.283	837.83	842.004	832.506	847.328
161.991	833.466	837.438	840.742	832.507	845.673
161.941	818.583	837.089	839.706	832.509	844.286
161.891	837.383	836.773	838.846	832.51	843.109
161.841	849.133	836.489	838.129	832.514	842.105
161.791	815.45	836.233	837.524	832.517	841.24
161.741	827.2	835.998	837.006	832.518	840.486
161.691	811.533	835.786	836.565	832.522	839.829
161.641	800.567	835.595	836.186	832.529	839.252
161.591	811.533	835.418	835.854	832.533	838.74
161.541	813.883	835.256	835.564	832.536	838.283
161.491	823.283	835.104	835.307	832.538	837.872
161.441	797.433	834.969	835.084	832.545	837.509
161.391	795.867	834.846	834.888	832.552	837.181
161.341	817.8	834.727	834.709	832.555	836.881
161.291	828.767	834.615	834.547	832.556	836.606
161.241	808.4	834.515	834.405	832.561	836.359
161.191	811.533	834.422	834.277	832.565	836.134
161.141	817.8	834.334	834.16	832.568	835.926
161.091	810.75	834.253	834.056	832.572	835.737
161.041	830.333	834.174	833.958	832.573	835.559
160.991	832.683	834.1	833.868	832.573	835.395
160.941	819.367	834.033	833.788	832.575	835.246
160.891	850.7	833.971	833.717	832.579	835.108
160.841	823.283	833.911	833.649	832.581	834.98
160.791	821.717	833.855	833.588	832.583	834.86
160.741	831.117	833.801	833.53	832.583	834.748
160.691	832.683	833.75	833.476	832.583	834.642
160.641	843.65	833.703	833.428	832.586	834.546
160.591	827.2	833.659	833.383	832.587	834.455
160.541	818.583	833.618	833.343	832.589	834.371
160.491	822.5	833.579	833.305	832.591	834.293
160.441	843.65	833.543	833.27	832.594	834.219
160.391	856.183	833.511	833.24	832.598	834.152
160.341	844.433	833.478	833.21	832.601	834.088
160.291	881.25	833.455	833.19	832.61	834.034
160.241	825.633	833.425	833.163	832.612	833.976
160.191	832.683	833.395	833.137	832.612	833.92
160.141	853.833	833.371	833.117	832.616	833.871
160.091	820.933	833.346	833.096	832.618	833.823
160.041	815.45	833.324	833.077	832.622	833.779
159.991	856.183	833.304	833.062	832.626	833.739
159.941	877.333	833.289	833.051	832.635	833.705
159.891	854.616	833.271	833.038	832.639	833.669
159.841	853.05	833.254	833.025	832.644	833.635
159.791	849.133	833.237	833.023	832.647	833.613
159.741	854.616	833.222	833.01	832.651	833.581
159.691	850.7	833.207	832.997	832.655	833.549
159.641	846.783	833.192	832.983	832.658	833.517
159.591	854.616	833.179	832.971	832.662	833.488
159.541	827.2	833.164	832.962	832.663	833.463
159.491	848.35	833.151	832.956	832.666	833.441
159.441	866.366	833.143	832.952	832.673	833.423
159.391	860.1	833.134	832.948	832.678	833.404
159.341	884.383	833.131	832.948	832.688	833.391
159.291	864.016	833.124	832.945	832.695	833.374
159.241	907.1	833.126	832.95	832.709	833.366
159.191	883.6	833.124	832.95	832.72	833.354
159.141	900.05	833.125	832.954	832.733	833.346
159.091	850.7	833.117	832.948	832.736	833.329
159.041	870.283	833.114	832.95	832.744	833.32
158.991	839.733	833.105	832.945	832.745	833.305
158.941	831.117	833.095	832.939	832.746	833.289
158.891	857.75	833.091	832.938	832.751	833.278
158.841	840.516	833.093	832.933	832.752	833.274
158.791	836.6	833.084	832.928	832.753	833.259
158.741	838.95	833.076	832.923	832.754	833.245
158.691	826.417	833.068	832.918	832.755	833.231
158.641	829.55	833.059	832.912	832.756	833.216
158.591	835.033	833.05	832.908	832.756	833.202
158.541	814.667	833.045	832.907	832.76	833.192
158.491	810.75	833.04	832.908	832.764	833.183
158.441	795.083	833.04	832.911	832.772	833.179
158.391	813.1	833.038	832.911	832.776	833.174
158.341	816.233	833.036	832.91	832.779	833.167
158.291	801.35	833.037	832.912	832.785	833.164
158.241	809.967	833.036	832.913	832.79	833.159
158.191	802.917	833.036	832.915	832.796	833.155
158.141	828.767	833.032	832.912	832.796	833.147
158.091	791.95	833.034	832.917	832.805	833.146
158.041	776.283	833.04	832.925	832.816	833.149
157.991	813.883	833.038	832.926	832.82	833.145
157.941	828.767	833.033	832.924	832.82	833.137
157.891	799	833.035	832.928	832.827	833.135
157.841	809.967	833.034	832.93	832.832	833.132
157.791	800.567	833.034	832.933	832.838	833.13
157.741	805.267	833.034	832.936	832.843	833.127
157.691	818.583	833.032	832.936	832.846	833.122
157.641	808.4	833.034	832.938	832.851	833.121
157.591	775.5	833.042	832.948	832.863	833.127
157.541	773.933	833.05	832.957	832.874	833.133
157.491	799.783	833.053	832.962	832.881	833.134
157.441	795.083	833.057	832.967	832.888	833.136
157.391	759.833	833.068	832.98	832.903	833.145
157.341	781.767	833.075	832.988	832.913	833.15
157.291	756.7	833.087	833.001	832.928	833.16
157.241	787.25	833.092	833.008	832.937	833.164
157.191	814.667	833.092	833.01	832.941	833.162
157.141	822.5	833.091	833.01	832.943	833.159
157.091	774.717	833.099	833.02	832.954	833.165
157.041	793.517	833.103	833.027	832.962	833.168
156.991	793.517	833.108	833.033	832.97	833.171
156.941	819.367	833.107	833.035	832.973	833.169
156.891	798.217	833.112	833.04	832.98	833.172
156.841	790.383	833.118	833.047	832.988	833.177
156.791	783.333	833.126	833.055	832.998	833.183
156.741	799.783	833.13	833.061	833.004	833.186
156.691	813.1	833.132	833.063	833.008	833.186
156.641	793.517	833.137	833.07	833.016	833.191
156.591	814.667	833.139	833.072	833.02	833.191
156.541	781.767	833.146	833.081	833.03	833.198
156.491	778.633	833.155	833.091	833.041	833.205
156.441	829.55	833.153	833.091	833.041	833.203
156.391	796.65	833.158	833.097	833.049	833.206
156.341	774.717	833.168	833.107	833.06	833.215
156.291	794.3	833.173	833.114	833.068	833.219
156.241	766.1	833.184	833.126	833.081	833.229
156.191	770.8	833.194	833.137	833.094	833.238
156.141	788.033	833.201	833.146	833.103	833.244
156.091	791.95	833.208	833.153	833.111	833.25
156.041	798.217	833.213	833.159	833.118	833.255
155.991	796.65	833.219	833.165	833.125	833.26
155.941	777.067	833.229	833.176	833.136	833.268
155.891	783.333	833.237	833.185	833.146	833.276
155.841	789.6	833.244	833.193	833.154	833.282
155.791	788.817	833.251	833.201	833.163	833.289
155.741	817.8	833.253	833.203	833.166	833.289
155.691	778.633	833.262	833.213	833.177	833.298
155.641	803.7	833.266	833.218	833.183	833.301
155.591	752	833.281	833.234	833.199	833.315
155.541	754.35	833.295	833.249	833.215	833.329
155.491	773.15	833.305	833.26	833.227	833.339
155.441	780.983	833.314	833.27	833.237	833.347
155.391	780.2	833.323	833.279	833.247	833.355
155.341	788.033	833.331	833.288	833.256	833.363
155.291	769.233	833.343	833.3	833.269	833.374
155.241	779.417	833.352	833.31	833.28	833.382
155.191	778.633	833.362	833.32	833.291	833.392
155.141	832.683	833.361	833.32	833.291	833.39
155.091	801.35	833.366	833.326	833.297	833.395
155.041	795.083	833.373	833.333	833.305	833.401
154.991	794.3	833.379	833.34	833.312	833.407
154.941	773.15	833.39	833.351	833.324	833.417
154.891	808.4	833.394	833.356	833.329	833.421
154.841	802.133	833.399	833.362	833.335	833.425
154.791	802.917	833.404	833.367	833.342	833.43
154.741	797.433	833.41	833.374	833.349	833.435
154.691	805.267	833.415	833.379	833.354	833.439
154.641	788.033	833.423	833.388	833.363	833.447
154.591	790.383	833.43	833.396	833.372	833.454
154.541	783.333	833.439	833.405	833.382	833.463
154.491	768.45	833.452	833.418	833.395	833.475
154.441	770.017	833.463	833.43	833.407	833.486
154.391	809.967	833.467	833.434	833.412	833.489
154.341	795.083	833.474	833.441	833.419	833.496
154.291	833.466	833.473	833.441	833.419	833.495
154.241	799	833.479	833.447	833.426	833.5
154.191	777.85	833.489	833.458	833.437	833.51
154.141	795.083	833.496	833.465	833.445	833.517
154.091	783.333	833.505	833.475	833.455	833.526
154.041	816.233	833.508	833.478	833.458	833.528
153.991	813.883	833.511	833.482	833.462	833.531
153.941	806.05	833.516	833.487	833.467	833.535
153.891	814.667	833.519	833.49	833.471	833.538
153.841	777.067	833.529	833.501	833.482	833.548
153.791	824.85	833.53	833.502	833.484	833.549
153.741	804.483	833.535	833.508	833.49	833.553
153.691	786.467	833.544	833.517	833.499	833.562
153.641	754.35	833.559	833.532	833.515	833.577
153.591	819.367	833.561	833.535	833.518	833.579
153.541	827.2	833.562	833.536	833.519	833.579
153.491	791.95	833.57	833.544	833.527	833.587
153.441	806.833	833.574	833.549	833.532	833.591
153.391	789.6	833.583	833.557	833.541	833.599
153.341	777.85	833.593	833.568	833.552	833.609
153.291	788.817	833.601	833.577	833.561	833.617
153.241	786.467	833.61	833.586	833.57	833.626
153.191	784.9	833.619	833.595	833.58	833.634
153.141	784.117	833.628	833.605	833.59	833.643
153.091	827.2	833.629	833.606	833.591	833.644
153.041	813.883	833.633	833.61	833.595	833.647
152.991	805.267	833.638	833.615	833.601	833.652
152.941	737.117	833.656	833.634	833.62	833.671
152.891	806.833	833.661	833.639	833.625	833.675
152.841	784.9	833.67	833.649	833.635	833.684
152.791	762.967	833.684	833.662	833.649	833.698
152.741	771.583	833.696	833.674	833.661	833.709
152.691	809.967	833.7	833.679	833.666	833.713
152.641	792.733	833.708	833.687	833.674	833.721
152.591	821.717	833.71	833.689	833.676	833.723
152.541	860.1	833.715	833.694	833.682	833.727
152.491	830.333	833.715	833.695	833.682	833.727
152.441	781.767	833.725	833.705	833.693	833.737
152.391	784.9	833.734	833.714	833.702	833.746
152.341	795.083	833.741	833.722	833.71	833.753
152.291	815.45	833.744	833.725	833.713	833.756
152.241	844.433	833.746	833.727	833.716	833.758
152.191	806.05	833.751	833.733	833.721	833.763
152.141	826.417	833.752	833.734	833.723	833.764
152.091	859.316	833.757	833.739	833.728	833.768
152.041	815.45	815.479	815.461	815.45	815.49
151.991	834.25	834.279	834.261	834.25	834.289
151.941	795.867	795.895	795.877	795.867	795.906
151.891	831.9	831.928	831.91	831.9	831.938
151.841	826.417	826.444	826.427	826.417	826.455
151.791	828.767	828.794	828.777	828.767	828.804
151.741	829.55	829.577	829.56	829.55	829.587
151.691	870.283	870.31	870.293	870.283	870.32
151.641	826.417	826.443	826.426	826.417	826.453
151.591	809.183	809.209	809.193	809.183	809.219
151.541	802.133	802.159	802.143	802.133	802.169
151.491	815.45	815.475	815.459	815.45	815.485
151.441	831.117	831.142	831.126	831.117	831.151
151.391	816.233	816.258	816.242	816.233	816.267
151.341	838.95	838.974	838.959	838.95	838.984
151.291	824.85	824.874	824.859	824.85	824.883
151.241	833.466	833.491	833.475	833.466	833.499
151.191	838.166	838.19	838.175	838.166	838.199
151.141	842.083	842.107	842.092	842.083	842.115
151.091	837.383	837.406	837.392	837.383	837.415
151.041	846.783	846.806	846.792	846.783	846.815
150.991	871.066	871.089	871.075	871.066	871.098
150.941	829.55	829.572	829.558	829.55	829.581

## Sheet: Fig. 2M
((HA-SS)/rhCol III)12- GSH treatment
Binding Energy (eV)	Intensity (CPS)
173.486	1212.6	1212.63	1212.65	1212.71	1212.6	1212.78	0
173.436	1181.27	1181.29	1181.32	1181.38	1181.27	1181.45	-2.49593
173.386	1210.25	1210.28	1210.3	1210.36	1210.25	1210.44	0.88048
173.336	1224.35	1224.38	1224.4	1224.46	1224.35	1224.54	1.31392
173.286	1205.55	1205.58	1205.6	1205.67	1205.55	1205.75	-1.52078
173.236	1208.68	1208.71	1208.74	1208.8	1208.68	1208.88	1.71593
173.186	1196.93	1196.96	1196.99	1197.05	1196.93	1197.14	-3.28378
173.136	1240.02	1240.05	1240.07	1240.14	1240.02	1240.23	3.75056
173.086	1211.03	1211.06	1211.09	1211.16	1211.03	1211.25	-1.60012
173.036	1210.25	1210.28	1210.31	1210.38	1210.25	1210.47	-1.3264
172.986	1238.45	1238.48	1238.51	1238.58	1238.45	1238.67	2.8229
172.936	1212.6	1212.63	1212.66	1212.74	1212.6	1212.82	-2.36757
172.886	1218.87	1218.9	1218.92	1219	1218.87	1219.1	1.84197
172.836	1187.53	1187.57	1187.59	1187.67	1187.53	1187.77	0.50034
172.786	1156.98	1157.02	1157.04	1157.13	1156.98	1157.22	-3.98536
172.736	1214.95	1214.98	1215.01	1215.1	1214.95	1215.19	2.97955
172.686	1224.35	1224.39	1224.41	1224.5	1224.35	1224.6	-1.08077
172.636	1228.27	1228.3	1228.33	1228.42	1228.27	1228.52	2.08908
172.586	1193.02	1193.05	1193.08	1193.17	1193.02	1193.27	-1.73709
172.536	1190.67	1190.7	1190.73	1190.82	1190.67	1190.93	0.20839
172.486	1187.53	1187.57	1187.6	1187.7	1187.53	1187.8	1.04553
172.436	1168.73	1168.77	1168.8	1168.9	1168.73	1169	-2.22484
172.386	1206.33	1191.49	1191.51	1191.62	1191.45	1191.73	1.54134
172.336	1199.28	1191.48	1191.51	1191.62	1191.44	1191.72	-0.413
172.286	1211.82	1191.48	1191.5	1191.61	1191.43	1191.72	0.11066
172.236	1177.35	1191.47	1191.49	1191.61	1191.43	1191.72	-0.02965
172.186	1217.3	1191.46	1191.49	1191.61	1191.42	1191.72	0.00795
172.136	1212.6	1191.45	1191.48	1191.6	1191.41	1191.72	-0.00213
172.086	1236.88	1191.45	1191.47	1191.6	1191.4	1191.71	0.000570797
172.036	1178.13	1191.44	1191.46	1191.59	1191.39	1191.71	-0.000154166
171.986	1159.33	1191.43	1191.46	1191.59	1191.38	1191.71	4.58675e-05
171.936	1153.07	1191.42	1191.45	1191.59	1191.38	1191.71	-2.93039e-05
171.886	1167.95	1191.42	1191.44	1191.58	1191.37	1191.71	7.24098e-05
171.836	1181.27	1191.41	1191.43	1191.58	1191.36	1191.7	-0.000251449
171.786	1215.73	1191.4	1191.43	1191.57	1191.35	1191.7	0.000933388
171.736	1200.85	1191.39	1191.42	1191.57	1191.34	1191.7	-0.00348
171.686	1187.53	1191.38	1191.41	1191.57	1191.33	1191.7	0.013
171.636	1170.3	1191.37	1191.4	1191.56	1191.32	1191.7	-0.013
171.586	1229.83	1191.37	1191.39	1191.56	1191.31	1191.7	0.00348
171.536	1212.6	1191.36	1191.38	1191.56	1191.3	1191.7	-0.000933177
171.486	1197.72	1191.35	1191.37	1191.56	1191.29	1191.7	0.000250663
171.436	1160.9	1191.34	1191.36	1191.55	1191.28	1191.7	-6.94736e-05
171.386	1171.87	1191.33	1191.36	1191.55	1191.27	1191.7	1.79223e-05
171.336	1161.68	1191.32	1191.35	1191.54	1191.26	1191.69	-4.80225e-06
171.286	1132.7	1191.31	1191.34	1191.54	1191.25	1191.69	1.28676e-06
171.236	1169.52	1191.3	1191.33	1191.54	1191.24	1191.69	-3.44776e-07
171.186	1178.92	1191.29	1191.32	1191.53	1191.23	1191.69	9.23471e-08
171.136	1205.55	1191.28	1191.31	1191.53	1191.22	1191.69	-2.46123e-08
171.086	1193.02	1191.28	1191.3	1191.53	1191.21	1191.69	6.1022e-09
171.036	1146.02	1191.27	1191.29	1191.53	1191.2	1191.69	2.03549e-10
170.986	1167.17	1191.26	1191.28	1191.52	1191.18	1191.69	-6.91639e-09
170.936	1212.6	1191.25	1191.27	1191.52	1191.17	1191.69	2.7462e-08
170.886	1179.7	1191.24	1191.26	1191.52	1191.16	1191.7	-1.06932e-07
170.836	1252.55	1191.23	1191.25	1191.52	1191.15	1191.7	3.85928e-07
170.786	1196.93	1191.22	1191.24	1191.52	1191.14	1191.7	-1.43678e-06
170.736	1153.85	1191.21	1191.23	1191.52	1191.13	1191.7	5.3612e-06
170.686	1161.68	1191.2	1191.22	1191.52	1191.11	1191.71	-2.0008e-05
170.636	1182.05	1191.19	1191.21	1191.52	1191.1	1191.71	7.46708e-05
170.586	1167.95	1191.18	1191.2	1191.52	1191.09	1191.71	-0.000278675
170.536	1164.03	1191.17	1191.19	1191.52	1191.08	1191.72	0.00104
170.486	1225.13	1191.16	1191.17	1191.52	1191.06	1191.72	-0.00388
170.436	1238.45	1191.15	1191.16	1191.52	1191.05	1191.73	0.01449
170.386	1181.27	1191.13	1191.15	1191.53	1191.04	1191.74	-0.01449
170.336	1220.43	1191.12	1191.14	1191.53	1191.03	1191.74	0.00388
170.286	1181.27	1191.11	1191.13	1191.53	1191.01	1191.75	-0.00104
170.236	1141.32	1191.1	1191.12	1191.54	1191	1191.76	0.000278675
170.186	1170.3	1191.09	1191.11	1191.54	1190.99	1191.77	-7.46708e-05
170.136	1162.47	1191.08	1191.1	1191.55	1190.97	1191.78	2.0008e-05
170.086	1186.75	1191.07	1191.08	1191.55	1190.96	1191.79	-5.36107e-06
170.036	1168.73	1191.06	1191.07	1191.56	1190.94	1191.8	1.43631e-06
169.986	1169.52	1191.05	1191.06	1191.57	1190.93	1191.82	-3.84163e-07
169.936	1191.45	1191.04	1191.05	1191.58	1190.92	1191.83	1.00343e-07
169.886	1182.05	1191.03	1191.04	1191.59	1190.9	1191.85	-1.92062e-09
169.836	1171.87	1191.02	1191.02	1191.6	1190.89	1191.86	-8.52376e-08
169.786	1152.28	1191.01	1191.01	1191.61	1190.87	1191.88	3.42871e-07
169.736	1188.32	1191	1191	1191.62	1190.86	1191.9	-1.28625e-06
169.686	1185.18	1190.99	1190.99	1191.64	1190.84	1191.92	4.80211e-06
169.636	1195.37	1190.97	1190.97	1191.65	1190.83	1191.94	-1.79222e-05
169.586	1203.2	1190.96	1190.96	1191.67	1190.81	1191.97	6.68867e-05
169.536	1200.07	1190.95	1190.95	1191.69	1190.8	1191.99	-0.000249625
169.486	1164.03	1190.94	1190.94	1191.71	1190.78	1192.02	0.000931612
169.436	1147.58	1190.93	1190.92	1191.73	1190.77	1192.05	-0.00348
169.386	1153.07	1190.92	1190.91	1191.76	1190.75	1192.08	0.01348
169.336	1162.47	1190.91	1190.9	1191.78	1190.74	1192.12	-0.01312
169.286	1146.02	1190.9	1190.88	1191.81	1190.72	1192.15	0.00352
169.236	1146.02	1190.89	1190.87	1191.85	1190.7	1192.2	-0.000942281
169.186	1167.95	1190.88	1190.86	1191.88	1190.69	1192.24	0.000252483
169.136	1182.05	1190.87	1190.84	1191.92	1190.67	1192.29	-6.76526e-05
169.086	1184.4	1190.86	1190.83	1191.96	1190.65	1192.34	1.81272e-05
169.036	1106.85	1190.85	1190.82	1192	1190.64	1192.4	-4.8562e-06
168.986	1178.13	1190.84	1190.8	1192.05	1190.62	1192.45	1.29757e-06
168.936	1239.23	1190.83	1190.79	1192.1	1190.6	1192.52	-3.3409e-07
168.886	1203.98	1190.82	1190.78	1192.16	1190.59	1192.58	-1.36621e-08
168.836	1189.1	1190.81	1190.76	1192.22	1190.57	1192.66	3.60937e-07
168.786	1176.57	1190.8	1190.75	1192.29	1190.55	1192.73	-1.43009e-06
168.736	1194.58	1190.79	1190.74	1192.36	1190.54	1192.82	5.3594e-06
168.686	1146.02	1190.79	1190.72	1192.44	1190.52	1192.92	-2.00075e-05
168.636	1157.77	1190.78	1190.71	1192.53	1190.5	1193.02	7.46707e-05
168.586	1165.6	1190.77	1190.69	1192.63	1190.48	1193.13	-0.000278675
168.536	1204.77	1190.77	1190.68	1192.73	1190.46	1193.25	0.00104
168.486	1173.43	1190.75	1190.67	1192.84	1190.45	1193.37	-0.00388
168.436	1160.9	1190.75	1190.65	1192.97	1190.43	1193.51	0.01449
168.386	1175.78	1190.74	1190.64	1193.11	1190.41	1193.66	-0.01449
168.336	1196.15	1190.73	1190.62	1193.26	1190.39	1193.83	0.00388
168.286	1203.98	1190.73	1190.61	1193.42	1190.37	1194.01	-0.00104
168.236	1223.57	1190.73	1190.59	1193.6	1190.35	1194.22	0.000278676
168.186	1202.42	1190.72	1190.58	1193.81	1190.34	1194.44	-7.46713e-05
168.136	1175	1190.72	1190.57	1194.03	1190.32	1194.69	2.00098e-05
168.086	1207.9	1190.72	1190.56	1194.28	1190.3	1194.96	-5.36784e-06
168.036	1158.55	1190.72	1190.54	1194.56	1190.28	1195.26	1.46156e-06
167.986	1155.42	1190.72	1190.53	1194.87	1190.26	1195.59	-4.78389e-07
167.936	1218.08	1190.72	1190.52	1195.21	1190.24	1195.97	4.51999e-07
167.886	1214.95	1190.72	1190.5	1195.61	1190.22	1196.39	-1.36507e-06
167.836	1205.55	1190.72	1190.49	1196.05	1190.2	1196.86	4.83306e-06
167.786	1229.83	1190.72	1190.48	1196.54	1190.18	1197.38	-1.79671e-05
167.736	1203.2	1190.73	1190.45	1197.11	1190.16	1197.97	6.70355e-05
167.686	1191.45	1190.74	1190.44	1197.75	1190.14	1198.65	-0.000250175
167.636	1191.45	1190.75	1190.43	1198.48	1190.12	1199.41	0.000933665
167.586	1211.03	1190.76	1190.41	1199.31	1190.1	1200.28	-0.00348
167.536	1174.22	1190.77	1190.4	1200.26	1190.08	1201.27	0.013
167.486	1142.88	1190.78	1190.39	1201.35	1190.06	1202.4	-0.01303
167.436	1181.27	1190.8	1190.37	1202.61	1190.04	1203.7	0.00361
167.386	1164.82	1190.82	1190.36	1204.04	1190.02	1205.19	-0.000931612
167.336	1182.05	1190.84	1190.35	1205.69	1190	1206.89	0.000249625
167.286	1193.02	1190.87	1190.33	1207.59	1189.98	1208.84	-6.68867e-05
167.236	1190.67	1190.9	1190.32	1209.78	1189.96	1211.09	1.79223e-05
167.186	1208.68	1190.93	1190.31	1212.29	1189.93	1213.66	-4.80229e-06
167.136	1231.4	1190.97	1190.29	1215.17	1189.91	1216.6	1.2869e-06
167.086	1238.45	1191.01	1190.28	1218.47	1189.89	1219.97	-3.45322e-07
167.036	1201.63	1191.06	1190.27	1222.24	1189.87	1223.83	9.4384e-08
166.986	1207.9	1191.11	1190.26	1226.54	1189.85	1228.21	-3.22144e-08
166.936	1230.62	1191.17	1190.25	1231.44	1189.83	1233.2	3.44736e-08
166.886	1282.32	1191.23	1190.23	1237	1189.81	1238.86	-1.08741e-07
166.836	1268.22	1191.31	1190.22	1243.27	1189.78	1245.24	3.86413e-07
166.786	1260.38	1191.39	1190.21	1250.34	1189.76	1252.42	-1.43691e-06
166.736	1244.72	1191.48	1190.2	1258.25	1189.74	1260.45	5.36123e-06
166.686	1277.62	1191.59	1190.19	1267.07	1189.72	1269.41	-2.0008e-05
166.636	1283.88	1191.71	1190.18	1276.86	1189.7	1279.36	7.46708e-05
166.586	1272.13	1191.84	1190.17	1287.66	1189.67	1290.32	-0.000278675
166.536	1282.32	1191.99	1190.16	1299.51	1189.65	1302.36	0.00104
166.486	1342.63	1192.15	1190.15	1312.44	1189.63	1315.48	-0.00388
166.436	1281.53	1192.34	1190.15	1326.44	1189.61	1329.72	0.01449
166.386	1346.55	1192.56	1190.14	1341.51	1189.59	1345.04	-0.01449
166.336	1379.45	1192.81	1190.13	1357.62	1189.56	1361.43	0.00388
166.286	1370.05	1193.09	1190.12	1374.7	1189.54	1378.83	-0.00104
166.236	1355.17	1193.41	1190.12	1392.68	1189.52	1397.17	0.000278675
166.186	1425.67	1193.79	1190.11	1411.44	1189.5	1416.35	-7.46709e-05
166.136	1388.85	1194.22	1190.11	1430.86	1189.47	1436.24	2.0008e-05
166.086	1413.13	1194.73	1190.1	1450.76	1189.45	1456.69	-5.36133e-06
166.036	1424.1	1195.33	1190.1	1470.96	1189.43	1477.53	1.43726e-06
165.986	1490.68	1196.04	1190.09	1491.25	1189.41	1498.57	-3.87712e-07
165.936	1502.43	1196.88	1190.09	1511.38	1189.39	1519.59	1.1359e-07
165.886	1515.75	1197.89	1190.09	1531.13	1189.36	1540.38	-5.32681e-08
165.836	1554.13	1199.09	1190.09	1550.2	1189.34	1560.7	1.00025e-07
165.786	1558.83	1200.55	1190.09	1568.36	1189.32	1580.36	-3.46833e-07
165.736	1545.52	1202.31	1190.09	1585.31	1189.3	1599.11	1.28731e-06
165.686	1573.72	1204.45	1190.1	1600.81	1189.28	1616.8	-4.8024e-06
165.636	1575.28	1207.04	1190.1	1614.6	1189.26	1633.23	1.79223e-05
165.586	1645	1210.21	1190.1	1626.47	1189.24	1648.31	-6.68867e-05
165.536	1616.02	1214.04	1190.11	1636.2	1189.21	1661.93	0.000249625
165.486	1690.43	1218.7	1190.12	1643.64	1189.19	1674.08	-0.000931612
165.436	1691.22	1224.33	1190.13	1648.64	1189.17	1684.76	0.00348
165.386	1742.13	1231.12	1190.14	1651.14	1189.15	1694.09	-0.01348
165.336	1709.23	1239.23	1190.15	1651.06	1189.13	1702.17	0.01312
165.286	1721.77	1248.87	1190.16	1648.44	1189.11	1709.24	-0.00352
165.236	1691.22	1260.24	1190.18	1643.28	1189.09	1715.51	0.000941937
165.186	1681.82	1273.52	1190.2	1635.72	1189.07	1721.29	-0.000251198
165.136	1704.53	1288.9	1190.22	1625.84	1189.05	1726.85	6.28572e-05
165.086	1712.37	1306.48	1190.24	1613.86	1189.03	1732.51	-2.30374e-07
165.036	1702.18	1326.39	1190.26	1599.95	1189.02	1738.57	-6.19357e-05
164.986	1685.73	1348.6	1190.29	1584.35	1189	1745.24	0.000247973
164.936	1803.23	1373.09	1190.32	1567.3	1188.98	1752.75	-0.000929957
164.886	1771.9	1399.65	1190.35	1549.07	1188.96	1761.15	0.00361
164.836	1809.5	1428.07	1190.38	1529.91	1188.94	1770.48	-0.01301
164.786	1794.62	1457.9	1190.42	1510.11	1188.93	1780.58	0.01294
164.736	1787.57	1488.68	1190.46	1489.93	1188.91	1791.25	-0.00323
164.686	1803.23	1519.78	1190.5	1469.6	1188.89	1802.1	-4.09444e-06
164.636	1749.18	1550.5	1190.55	1449.37	1188.87	1812.67	0.00325
164.586	1787.57	1580.08	1190.6	1429.44	1188.86	1822.41	-0.01299
164.536	1843.18	1607.68	1190.66	1410.01	1188.84	1830.67	0.01322
164.486	1833	1632.54	1190.72	1391.24	1188.83	1836.84	-0.0044
164.436	1849.45	1653.83	1190.78	1373.26	1188.81	1840.25	0.00438
164.386	1823.6	1670.92	1190.85	1356.17	1188.79	1840.35	-0.01347
164.336	1812.63	1683.19	1190.92	1340.08	1188.78	1836.63	0.01227
164.286	1833.78	1690.24	1191.01	1325	1188.77	1828.72	-0.000122233
164.236	1847.1	1691.82	1191.09	1311.01	1188.75	1816.42	-0.01179
164.186	1785.22	1687.86	1191.19	1298.09	1188.74	1799.67	0.01176
164.136	1781.3	1678.53	1191.29	1286.26	1188.72	1778.62	0.00024253
164.086	1789.13	1664.11	1191.39	1275.45	1188.71	1753.54	-0.01273
164.036	1700.62	1645.14	1191.51	1265.68	1188.7	1724.94	0.01518
163.986	1735.87	1622.2	1191.64	1256.85	1188.68	1693.32	-0.01249
163.936	1729.6	1596.06	1191.78	1248.94	1188.67	1659.44	-0.000726603
163.886	1712.37	1567.48	1191.92	1241.87	1188.66	1623.96	0.01335
163.836	1683.38	1537.3	1192.08	1235.6	1188.65	1587.69	-0.01222
163.786	1601.92	1506.3	1192.26	1230.04	1188.63	1551.32	3.85302e-05
163.736	1558.83	1475.22	1192.45	1225.13	1188.62	1515.56	0.01207
163.686	1485.98	1444.75	1192.65	1220.81	1188.61	1481	-0.01281
163.636	1517.32	1415.43	1192.87	1217.03	1188.6	1448.13	0.00368
163.586	1438.98	1387.75	1193.12	1213.71	1188.59	1417.4	-0.00191
163.536	1453.08	1361.99	1193.38	1210.82	1188.58	1389.04	0.00395
163.486	1406.08	1338.44	1193.67	1208.29	1188.57	1363.27	-0.01388
163.436	1319.13	1317.16	1193.99	1206.09	1188.55	1340.13	0.01607
163.386	1255.68	1298.23	1194.34	1204.17	1188.54	1319.65	-0.01668
163.336	1272.92	1281.56	1194.73	1202.49	1188.53	1301.71	0.01678
163.286	1296.42	1267.07	1195.15	1201.03	1188.52	1286.21	-0.01492
163.236	1329.32	1254.59	1195.62	1199.76	1188.51	1272.94	0.00741
163.186	1304.25	1243.95	1196.14	1198.64	1188.5	1261.73	-0.01472
163.136	1277.62	1234.95	1196.71	1197.66	1188.49	1252.35	0.01595
163.086	1276.83	1227.4	1197.35	1196.8	1188.48	1244.59	-0.01359
163.036	1254.9	1221.1	1198.05	1196.05	1188.47	1238.26	0.00289
162.986	1215.73	1215.86	1198.83	1195.38	1188.46	1233.17	0.00201
162.936	1171.87	1211.54	1199.71	1194.79	1188.44	1229.15	-0.01095
162.886	1214.95	1207.97	1200.68	1194.26	1188.43	1226.05	-0.00784
162.836	1214.17	1205.04	1201.77	1193.79	1188.42	1223.75	0.01661
162.786	1211.82	1202.61	1202.98	1193.37	1188.41	1222.14	-0.02308
162.736	1207.9	1200.61	1204.33	1192.99	1188.4	1221.14	0.00471
162.686	1190.67	1198.96	1205.84	1192.66	1188.39	1220.68	0.00423
162.636	1183.62	1197.58	1207.53	1192.35	1188.38	1220.71	-0.02162
162.586	1208.68	1196.43	1209.42	1192.07	1188.37	1221.19	0.01123
162.536	1220.43	1195.47	1211.53	1191.82	1188.36	1222.1	-0.02331
162.486	1211.82	1194.65	1213.88	1191.59	1188.34	1223.43	0.01099
162.436	1236.1	1193.96	1216.5	1191.37	1188.33	1225.17	-0.02065
162.386	1227.48	1193.37	1219.42	1191.18	1188.32	1227.32	0.000435081
162.336	1190.67	1192.86	1222.66	1191	1188.31	1229.9	-0.02107
162.286	1214.95	1192.42	1226.26	1190.83	1188.3	1232.91	0.01284
162.236	1244.72	1192.03	1230.25	1190.68	1188.29	1236.39	-0.03028
162.186	1223.57	1191.69	1234.67	1190.54	1188.28	1240.34	0.00177
162.136	1247.85	1191.39	1239.54	1190.4	1188.26	1244.8	-0.0123
162.086	1232.97	1191.12	1244.9	1190.28	1188.25	1249.8	-0.02356
162.036	1230.62	1190.89	1250.79	1190.16	1188.24	1255.35	4.50895e-05
161.986	1272.13	1190.67	1257.23	1190.06	1188.23	1261.5	-0.01212
161.936	1238.45	1190.48	1264.27	1189.95	1188.22	1268.27	-0.05807
161.886	1335.58	1190.3	1271.93	1189.86	1188.21	1275.68	0.04035
161.836	1261.95	1190.15	1280.24	1189.77	1188.2	1283.76	-0.04538
161.786	1261.17	1190	1289.22	1189.68	1188.19	1292.53	-0.00084383
161.736	1322.27	1189.87	1298.9	1189.6	1188.17	1302.02	-0.02225
161.686	1370.83	1189.75	1309.27	1189.53	1188.16	1312.22	-0.01666
161.636	1363	1189.64	1320.36	1189.45	1188.15	1323.15	-0.01761
161.586	1390.42	1189.53	1332.17	1189.39	1188.14	1334.8	-0.01941
161.536	1373.97	1189.44	1344.67	1189.32	1188.13	1347.17	-0.01128
161.486	1359.87	1189.35	1357.87	1189.26	1188.12	1360.24	-0.0065
161.436	1387.28	1189.27	1371.72	1189.2	1188.11	1373.97	-0.06925
161.386	1401.38	1189.19	1386.19	1189.14	1188.1	1388.33	0.03597
161.336	1429.58	1189.12	1401.24	1189.09	1188.09	1403.27	-0.01228
161.286	1447.6	1189.05	1416.8	1189.04	1188.08	1418.73	-0.02233
161.236	1442.12	1188.99	1432.79	1188.99	1188.07	1434.64	-0.00489
161.186	1453.08	1188.93	1449.15	1188.95	1188.06	1450.91	0.00638
161.136	1511.05	1188.87	1465.77	1188.9	1188.05	1467.45	-0.02062
161.086	1525.93	1188.82	1482.54	1188.86	1188.04	1484.15	0.00509
161.036	1516.53	1188.77	1499.37	1188.82	1188.03	1500.9	0.000275549
160.986	1477.37	1188.73	1516.11	1188.78	1188.02	1517.58	0.02932
160.936	1507.13	1188.68	1532.65	1188.74	1188.01	1534.06	-0.08203
160.886	1504.78	1188.64	1548.84	1188.71	1188	1550.19	0.10172
160.836	1484.42	1188.6	1564.55	1188.67	1187.99	1565.85	-0.01668
160.786	1507.92	1188.57	1579.64	1188.64	1187.98	1580.88	0.03602
160.736	1502.43	1188.53	1593.96	1188.61	1187.97	1595.15	0.0146
160.686	1543.95	1188.5	1607.37	1188.58	1187.96	1608.52	0.0121
160.636	1564.32	1188.47	1619.75	1188.55	1187.95	1620.86	0.04352
160.586	1520.45	1188.43	1630.97	1188.52	1187.95	1632.03	0.02685
160.536	1560.4	1188.41	1640.9	1188.49	1187.94	1641.92	0.0266
160.486	1627.77	1188.38	1649.44	1188.47	1187.93	1650.43	0.04428
160.436	1639.52	1188.35	1656.51	1188.44	1187.92	1657.45	0.00932
160.386	1605.05	1188.33	1662.01	1188.42	1187.92	1662.92	0.07347
160.336	1612.88	1188.3	1665.89	1188.4	1187.91	1666.77	0.02241
160.286	1588.6	1188.28	1668.11	1188.37	1187.9	1668.96	0.04989
160.236	1599.57	1188.26	1668.64	1188.35	1187.9	1669.46	0.02656
160.186	1706.1	1188.24	1667.47	1188.33	1187.89	1668.26	0.05687
160.136	1690.43	1188.22	1664.62	1188.31	1187.88	1665.39	0.02996
160.086	1707.67	1188.2	1660.12	1188.29	1187.88	1660.86	0.03629
160.036	1764.85	1188.18	1654.02	1188.28	1187.87	1654.74	0.0379
159.986	1727.25	1188.18	1646.39	1188.26	1187.87	1647.09	0.02512
159.936	1724.9	1188.16	1637.31	1188.24	1187.86	1637.99	0.07462
159.886	1680.25	1188.14	1626.88	1188.23	1187.86	1627.54	-0.01443
159.836	1685.73	1188.13	1615.21	1188.21	1187.85	1615.84	0.04283
159.786	1698.27	1188.11	1602.42	1188.2	1187.85	1603.03	0.02063
159.736	1637.95	1188.1	1588.64	1188.18	1187.84	1589.23	0.01666
159.686	1639.52	1188.08	1574.01	1188.17	1187.84	1574.58	0.01925
159.636	1561.97	1188.07	1558.66	1188.16	1187.84	1559.22	0.01287
159.586	1613.67	1188.06	1542.75	1188.15	1187.83	1543.29	0.000283192
159.536	1578.42	1188.06	1526.4	1188.14	1187.83	1526.92	0.0215
159.486	1544.73	1188.05	1509.76	1188.12	1187.83	1510.27	-0.01528
159.436	1534.55	1188.04	1492.95	1188.11	1187.83	1493.45	0.07512
159.386	1496.17	1188.03	1476.12	1188.1	1187.82	1476.61	-0.08172
159.336	1504	1188.02	1459.38	1188.1	1187.82	1459.86	0.01124
159.286	1448.38	1188.01	1442.83	1188.09	1187.82	1443.3	0.00124
159.236	1370.83	1188	1426.59	1188.09	1187.82	1427.03	-0.01622
159.186	1358.3	1187.99	1410.73	1188.08	1187.82	1411.16	-0.00736
159.136	1348.12	1187.99	1395.34	1188.07	1187.82	1395.76	-0.02532
159.086	1384.93	1187.98	1380.49	1188.06	1187.81	1380.9	0.00216
159.036	1334.8	1187.97	1366.22	1188.05	1187.81	1366.62	-0.0188
158.986	1311.3	1187.97	1352.6	1188.04	1187.81	1352.99	-0.03346
158.936	1316.78	1187.96	1339.64	1188.03	1187.81	1340.02	0.04613
158.886	1319.13	1187.96	1327.38	1188.03	1187.81	1327.75	-0.07584
158.836	1280.75	1187.95	1315.83	1188.02	1187.81	1316.19	-0.00237
158.786	1297.2	1187.95	1304.99	1188.02	1187.81	1305.34	-0.0212
158.736	1287.8	1187.94	1294.86	1188.01	1187.81	1295.2	-0.01933
158.686	1271.35	1187.94	1285.43	1188.01	1187.81	1285.77	-0.008
158.636	1238.45	1187.93	1276.69	1188	1187.81	1277.02	-0.01969
158.586	1247.07	1187.93	1268.61	1188	1187.8	1268.93	-0.01975
158.536	1249.42	1187.92	1261.17	1187.99	1187.8	1261.48	-0.00781
158.486	1287.02	1187.92	1254.34	1187.99	1187.8	1254.65	-0.02
158.436	1281.53	1187.92	1248.1	1187.98	1187.8	1248.39	0.0168
158.386	1261.17	1187.91	1242.39	1187.98	1187.8	1242.68	-0.05153
158.336	1244.72	1187.91	1237.21	1187.97	1187.8	1237.49	0.00812
158.286	1250.2	1187.91	1232.5	1187.97	1187.8	1232.77	-0.01646
158.236	1269	1187.9	1228.23	1187.96	1187.8	1228.5	-0.01328
158.186	1266.65	1187.9	1224.38	1187.96	1187.8	1224.64	-0.00141
158.136	1271.35	1187.9	1220.9	1187.95	1187.8	1221.15	-0.01659
158.086	1227.48	1187.89	1217.77	1187.95	1187.8	1218.02	-0.00322
158.036	1244.72	1187.89	1214.95	1187.95	1187.8	1215.2	-0.00602
157.986	1258.82	1187.89	1212.42	1187.94	1187.8	1212.66	-0.00821
157.936	1232.97	1187.89	1210.16	1187.94	1187.8	1210.39	0.00336
157.886	1248.63	1187.88	1208.12	1187.94	1187.8	1208.35	-0.01791
157.836	1218.87	1187.88	1206.3	1187.94	1187.8	1206.52	0.00661
157.786	1203.2	1187.88	1204.67	1187.93	1187.8	1204.89	-0.00854
157.736	1226.7	1187.88	1203.21	1187.93	1187.8	1203.42	-0.00795
157.686	1244.72	1187.88	1201.89	1187.93	1187.8	1202.1	0.00486
157.636	1217.3	1187.87	1200.72	1187.92	1187.8	1200.92	-0.01147
157.586	1232.18	1187.87	1199.67	1187.92	1187.8	1199.87	0.00551
157.536	1207.12	1187.87	1198.72	1187.92	1187.8	1198.92	-0.01059
157.486	1178.92	1187.87	1197.87	1187.92	1187.8	1198.06	0.00133
157.436	1186.75	1187.87	1197.11	1187.91	1187.8	1197.29	0.00526
157.386	1176.57	1187.86	1196.42	1187.91	1187.8	1196.6	-0.01374
157.336	1199.28	1187.86	1195.79	1187.91	1187.8	1195.97	0.00362
157.286	1189.88	1187.86	1195.23	1187.91	1187.8	1195.41	-0.000723868
157.236	1142.88	1187.86	1194.72	1187.9	1187.8	1194.89	-0.000720713
157.186	1136.62	1187.86	1194.26	1187.9	1187.8	1194.43	0.00361
157.136	1221.22	1187.86	1193.84	1187.9	1187.8	1194.01	-0.01371
157.086	1172.65	1187.86	1193.46	1187.9	1187.8	1193.62	0.01571
157.036	1194.58	1187.85	1193.11	1187.9	1187.8	1193.27	-0.01365
156.986	1113.12	1187.85	1192.79	1187.89	1187.8	1192.95	0.00339
156.936	1144.45	1187.85	1192.5	1187.89	1187.8	1192.65	0.000109506
156.886	1113.12	1187.85	1192.23	1187.89	1187.8	1192.38	-0.000918586
156.836	1142.88	1187.85	1191.98	1187.89	1187.8	1192.13	0.00047336
156.786	1146.02	1187.85	1191.75	1187.89	1187.8	1191.9	-0.000974855
156.736	1139.75	1187.85	1191.54	1187.89	1187.8	1191.68	0.00343
156.686	1141.32	1187.85	1191.35	1187.88	1187.8	1191.49	-0.01273
156.636	1151.5	1187.85	1191.17	1187.88	1187.8	1191.3	0.01199
156.586	1122.52	1187.84	1191	1187.88	1187.8	1191.13	0.000278209
156.536	1125.65	1187.84	1190.84	1187.88	1187.8	1190.97	-0.0131
156.486	1166.38	1187.84	1190.7	1187.88	1187.8	1190.83	0.01662
156.436	1118.6	1187.84	1190.56	1187.88	1187.8	1190.69	-0.01789
156.386	1156.2	1187.84	1190.44	1187.87	1187.8	1190.56	0.01808
156.336	1122.52	1187.84	1190.32	1187.87	1187.8	1190.44	-0.01753
156.286	1113.12	1187.84	1190.2	1187.87	1187.8	1190.32	0.01653
156.236	1163.25	1187.84	1190.1	1187.87	1187.8	1190.22	-0.01309
156.186	1182.83	1187.84	1190	1187.87	1187.8	1190.12	0.00033949
156.136	1161.68	1187.84	1189.91	1187.87	1187.8	1190.02	0.01174
156.086	1106.07	1187.84	1189.82	1187.87	1187.8	1189.93	-0.01178
156.036	1116.25	1187.83	1189.74	1187.87	1187.8	1189.85	-0.000124216
155.986	1128	1187.83	1189.66	1187.86	1187.8	1189.77	0.01228
155.936	1106.85	1187.83	1189.59	1187.86	1187.8	1189.69	-0.01347
155.886	1080.22	1187.83	1189.52	1187.86	1187.8	1189.62	0.00438
155.836	1146.8	1187.83	1189.45	1187.86	1187.8	1189.55	-0.00442
155.786	1186.75	1187.83	1189.39	1187.86	1187.8	1189.49	0.01331
155.736	1178.13	1187.83	1189.33	1187.86	1187.8	1189.43	-0.01331
155.686	1093.53	1187.83	1189.27	1187.86	1187.8	1189.37	0.00443
155.636	1070.03	1187.83	1189.22	1187.86	1187.8	1189.31	-0.00442
155.586	1062.2	1187.83	1189.17	1187.86	1187.8	1189.26	0.01325
155.536	1089.62	1187.83	1189.12	1187.86	1187.8	1189.21	-0.01308
155.486	1124.08	1187.83	1189.07	1187.85	1187.8	1189.16	0.00358
155.436	1102.15	1187.83	1189.03	1187.85	1187.8	1189.12	-0.00122
155.386	1136.62	1187.83	1188.98	1187.85	1187.8	1189.07	0.00122
155.336	1111.55	1187.83	1188.94	1187.85	1187.8	1189.03	-0.00356
155.286	1091.97	1187.83	1188.91	1187.85	1187.8	1188.99	0.01302
155.236	1117.03	1187.82	1188.87	1187.85	1187.8	1188.95	-0.013
155.186	1142.88	1187.82	1188.84	1187.85	1187.8	1188.92	0.00349
155.136	1153.85	1187.82	1188.8	1187.85	1187.8	1188.88	-0.000951316
155.086	1113.12	1187.82	1188.77	1187.85	1187.8	1188.85	0.000316992
155.036	1120.17	1187.82	1188.74	1187.85	1187.79	1188.82	-0.000316652
154.986	1164.03	1187.82	1188.71	1187.85	1187.79	1188.79	0.000949616
154.936	1176.57	1187.82	1188.68	1187.84	1187.79	1188.76	-0.00348
154.886	1117.82	1187.82	1188.65	1187.84	1187.79	1188.73	0.01348
154.836	1177.35	1187.82	1188.63	1187.84	1187.79	1188.7	-0.01312
154.786	1149.93	1187.82	1188.6	1187.84	1187.79	1188.68	0.00352
154.736	1215.73	1187.82	1188.58	1187.84	1187.79	1188.65	-0.000942281
154.686	1176.57	1187.82	1188.56	1187.84	1187.79	1188.63	0.000252398
154.636	1145.23	1187.82	1188.54	1187.84	1187.79	1188.6	-6.73098e-05
154.586	1106.07	1187.82	1188.51	1187.84	1187.79	1188.58	1.68415e-05
154.536	1164.82	1187.82	1188.49	1187.84	1187.79	1188.56	-5.60522e-08
154.486	1131.92	1187.82	1188.47	1187.84	1187.79	1188.54	-1.66172e-05
154.436	1133.48	1187.82	1188.46	1187.84	1187.79	1188.52	6.65251e-05
154.386	1146.8	1187.82	1188.44	1187.84	1187.79	1188.5	-0.000259186
154.336	1102.93	1187.82	1188.42	1187.84	1187.79	1188.48	0.00093546
154.286	1128	1187.82	1188.4	1187.84	1187.79	1188.47	-0.00348
154.236	1160.12	1187.82	1188.39	1187.84	1187.79	1188.45	0.013
154.186	1106.85	1187.82	1188.37	1187.83	1187.79	1188.43	-0.013
154.136	1115.47	1187.82	1188.36	1187.83	1187.79	1188.42	0.00348
154.086	1138.18	1187.81	1188.34	1187.83	1187.79	1188.4	-0.000933014
154.036	1160.12	1187.81	1188.33	1187.83	1187.79	1188.39	0.000250045
153.986	1118.6	1187.81	1188.31	1187.83	1187.79	1188.37	-6.71651e-05
153.936	1158.55	1187.81	1188.3	1187.83	1187.79	1188.36	1.86155e-05
153.886	1135.05	1187.81	1188.29	1187.83	1187.79	1188.34	-4.80226e-06
153.836	1128	1187.81	1188.28	1187.83	1187.79	1188.33	1.28673e-06
153.786	1168.73	1187.81	1188.26	1187.83	1187.79	1188.32	-3.4466e-07
153.736	1121.73	1187.81	1188.25	1187.83	1187.79	1188.31	9.19095e-08
153.686	1153.85	1187.81	1188.24	1187.83	1187.79	1188.29	-2.2978e-08
153.636	1185.18	1187.81	1188.23	1187.83	1187.79	1188.28	2.36351e-12
153.586	1187.53	1187.81	1188.22	1187.83	1187.79	1188.27	2.29685e-08
153.536	1154.63	1187.81	1188.21	1187.83	1187.79	1188.26	-9.18764e-08
153.486	1153.07	1187.81	1188.2	1187.83	1187.79	1188.25	3.44537e-07
153.436	1137.4	1187.81	1188.19	1187.83	1187.79	1188.24	-1.28627e-06
153.386	1147.58	1187.81	1188.18	1187.83	1187.79	1188.23	4.98622e-06
153.336	1208.68	1187.81	1188.17	1187.83	1187.79	1188.22	-1.79904e-05
153.286	1190.67	1187.81	1188.16	1187.83	1187.79	1188.21	6.69755e-05
153.236	1129.57	1187.81	1188.16	1187.83	1187.79	1188.2	-0.000249912
153.186	1174.22	1187.81	1188.15	1187.82	1187.79	1188.19	0.000932671
153.136	1127.22	1187.81	1188.14	1187.82	1187.79	1188.19	-0.00348
153.086	1145.23	1187.81	1188.13	1187.82	1187.79	1188.18	0.01299
153.036	1156.2	1187.81	1188.12	1187.82	1187.79	1188.17	-0.01298
152.986	1131.92	1187.81	1188.12	1187.82	1187.79	1188.16	0.00342
152.936	1147.58	1187.81	1188.11	1187.82	1187.79	1188.15	-0.000695383
152.886	1171.08	1187.81	1188.1	1187.82	1187.79	1188.15	-0.000805757
152.836	1131.13	1187.81	1188.1	1187.82	1187.79	1188.14	0.00374
152.786	1151.5	1187.81	1188.09	1187.82	1187.79	1188.13	-0.01416
152.736	1178.92	1187.81	1188.08	1187.82	1187.79	1188.13	0.05289
152.686	1196.93	1187.81	1188.09	1187.82	1187.79	1188.13	-0.19741
152.636	1146.02	1187.81	1188.08	1187.82	1187.79	1188.12	0.73674
152.586	1173.43	1187.81	1188.07	1187.82	1187.79	1188.11	-2.74954
152.536	1243.93	1243.95	1244.21	1243.96	1243.93	1244.25	2.34428
152.486	1236.88	1236.9	1237.15	1236.91	1236.88	1237.19	2.28367
152.436	1175	1175.01	1175.26	1175.03	1175	1175.3	-3.77481
152.386	1189.1	1189.11	1189.36	1189.12	1189.1	1189.39	1.53965
152.336	1190.67	1190.68	1190.92	1190.69	1190.67	1190.95	-0.57043
152.286	1196.93	1196.95	1197.18	1196.96	1196.93	1197.21	0.13852
152.236	1200.85	1200.86	1201.09	1200.87	1200.85	1201.12	0.30038
152.186	1210.25	1210.26	1210.48	1210.27	1210.25	1210.52	-2.08559
152.136	1253.33	1253.34	1253.56	1253.36	1253.33	1253.6	3.28458
152.086	1222	1222.01	1222.23	1222.02	1222	1222.26	-0.57937
152.036	1189.88	1189.89	1190.1	1189.91	1189.88	1190.14	-0.82508
151.986	1186.75	1186.76	1186.97	1186.77	1186.75	1187	-0.23866
151.936	1206.33	1206.34	1206.55	1206.36	1206.33	1206.58	-1.38005
151.886	1244.72	1244.73	1244.93	1244.74	1244.72	1244.96	2.59531
151.836	1229.05	1229.06	1229.26	1229.07	1229.05	1229.29	-0.58677
151.786	1225.13	1225.14	1225.34	1225.15	1225.13	1225.37	-1.95238
151.736	1248.63	1248.64	1248.83	1248.65	1248.63	1248.87	4.56196
151.686	1193.8	1193.81	1194	1193.82	1193.8	1194.03	-5.28956
151.636	1233.75	1233.76	1233.94	1233.77	1233.75	1233.97	3.28265
151.586	1232.18	1232.19	1232.37	1232.2	1232.18	1232.4	-2.01857
151.536	1262.73	1262.74	1262.92	1262.75	1262.73	1262.95	0.28275
151.486	1299.55	1299.56	1299.73	1299.57	1299.55	1299.76	0
							--
							--
							--
							--
							--
							--
							--
							--
							--
							--
							--
							--
							--
							--
							--
							--
							--
							--
							--
							--
							--
							--
							--
							--
							--
							--
							--
							--
							--

[truncated: 35 more sheets: Fig. 2N, Fig. 3B, Fig. 3C, Fig. 3E, Fig. 3H, Fig. 4C, Fig. 4D, Fig. 4E, Fig. 4G, Fig. 4H, Fig. 4I, Fig. 4J, Fig. 5B, Fig. 5C, Fig. 5D, Fig. 5E, Fig. 5F, Fig. 5G, Fig. 5H, Fig. 6B …]
